# Supplementary material for: Long-term dynamics of urban thermal comfort in China’s four major capital cities across different climate zones
Source: PeerJ. 2019 Nov 11;7:e8026. doi: 10.7717/peerj.8026 (PMC6855265; doi:10.7717/peerj.8026)
Supplement: Supplemental Information 1 [file peerj-07-8026-s001.xlsx]

## Sheet: Sheet1
Station	Date	Longitude(°)	Latitude(°)	Elevation(m)	Air temperature(℃)	Ralatively Humidity(%)	Wind speed(0.1m/s)	Radiation(w/m²)
Guangzhou	1.6.1990	113.483	23.2167	7	25.4	88	1.5	46
Guangzhou	2.6.1990	113.483	23.2167	7	24.4	84	1	63
Guangzhou	3.6.1990	113.483	23.2167	7	26.6	82	0	273
Guangzhou	4.6.1990	113.483	23.2167	7	26.3	88	1	174
Guangzhou	5.6.1990	113.483	23.2167	7	26	92	1	150
Guangzhou	6.6.1990	113.483	23.2167	7	26.2	91	2.3	84
Guangzhou	7.6.1990	113.483	23.2167	7	28.5	86	1.5	225
Guangzhou	8.6.1990	113.483	23.2167	7	26.9	88	1.8	163
Guangzhou	9.6.1990	113.483	23.2167	7	27.5	72	0.8	257
Guangzhou	10.6.1990	113.483	23.2167	7	27	87	1.5	158
Guangzhou	11.6.1990	113.483	23.2167	7	27.2	91	1.3	110
Guangzhou	12.6.1990	113.483	23.2167	7	28.7	87	1.5	349
Guangzhou	13.6.1990	113.483	23.2167	7	29.3	82	2	310
Guangzhou	14.6.1990	113.483	23.2167	7	29.5	82	2	393
Guangzhou	15.6.1990	113.483	23.2167	7	30.3	77	0.5	365
Guangzhou	16.6.1990	113.483	23.2167	7	26.9	90	1.8	191
Guangzhou	17.6.1990	113.483	23.2167	7	26.5	89	3.3	89
Guangzhou	18.6.1990	113.483	23.2167	7	26.6	90	3	204
Guangzhou	19.6.1990	113.483	23.2167	7	28.8	81	3	572
Guangzhou	20.6.1990	113.483	23.2167	7	29.4	74	2.8	533
Guangzhou	21.6.1990	113.483	23.2167	7	29.1	76	1	307
Guangzhou	22.6.1990	113.483	23.2167	7	29.4	77	1	381
Guangzhou	23.6.1990	113.483	23.2167	7	31	69	1.5	640
Guangzhou	24.6.1990	113.483	23.2167	7	31.7	72	1	418
Guangzhou	25.6.1990	113.483	23.2167	7	29.7	81	1.8	478
Guangzhou	26.6.1990	113.483	23.2167	7	29.7	81	2	448
Guangzhou	27.6.1990	113.483	23.2167	7	29.5	82	1.5	316
Guangzhou	28.6.1990	113.483	23.2167	7	30.6	73	0.8	470
Guangzhou	29.6.1990	113.483	23.2167	7	28.4	87	1	150
Guangzhou	30.6.1990	113.483	23.2167	7	28.1	88	1.8	165
Guangzhou	1.7.1990	113.483	23.2167	7	28	91	2	186
Guangzhou	2.7.1990	113.483	23.2167	7	27	92	1.5	190
Guangzhou	3.7.1990	113.483	23.2167	7	28.2	88	1.5	191
Guangzhou	4.7.1990	113.483	23.2167	7	27.8	89	0.3	297
Guangzhou	5.7.1990	113.483	23.2167	7	29.7	80	0.8	283
Guangzhou	6.7.1990	113.483	23.2167	7	29.9	78	1.3	436
Guangzhou	7.7.1990	113.483	23.2167	7	29.9	75	1.5	370
Guangzhou	8.7.1990	113.483	23.2167	7	30.5	76	1.5	647
Guangzhou	9.7.1990	113.483	23.2167	7	30.7	73	1.8	673
Guangzhou	10.7.1990	113.483	23.2167	7	30.5	73	1.8	457
Guangzhou	11.7.1990	113.483	23.2167	7	30.4	75	2	356
Guangzhou	12.7.1990	113.483	23.2167	7	28.8	85	1.5	245
Guangzhou	13.7.1990	113.483	23.2167	7	27.4	86	0.8	97
Guangzhou	14.7.1990	113.483	23.2167	7	27	85	1.8	304
Guangzhou	15.7.1990	113.483	23.2167	7	29.1	80	1.8	233
Guangzhou	16.7.1990	113.483	23.2167	7	30	79	1.3	396
Guangzhou	17.7.1990	113.483	23.2167	7	30.2	76	1.8	306
Guangzhou	18.7.1990	113.483	23.2167	7	30.1	73	2.8	412
Guangzhou	19.7.1990	113.483	23.2167	7	29.2	77	1.5	286
Guangzhou	20.7.1990	113.483	23.2167	7	29.6	76	1	542
Guangzhou	21.7.1990	113.483	23.2167	7	29.3	71	1.3	360
Guangzhou	22.7.1990	113.483	23.2167	7	29.5	68	2	563
Guangzhou	23.7.1990	113.483	23.2167	7	28.1	80	1.3	313
Guangzhou	24.7.1990	113.483	23.2167	7	29	79	1	366
Guangzhou	25.7.1990	113.483	23.2167	7	30.4	75	1	616
Guangzhou	26.7.1990	113.483	23.2167	7	31	69	1	663
Guangzhou	27.7.1990	113.483	23.2167	7	31.4	68	1	456
Guangzhou	28.7.1990	113.483	23.2167	7	29.8	75	1.3	263
Guangzhou	29.7.1990	113.483	23.2167	7	30.2	71	1	301
Guangzhou	30.7.1990	113.483	23.2167	7	30.8	62	1.8	380
Guangzhou	31.7.1990	113.483	23.2167	7	25.8	90	2.8	21
Guangzhou	1.8.1990	113.483	23.2167	7	29.1	80	0.5	469
Guangzhou	2.8.1990	113.483	23.2167	7	28.9	84	0.3	171
Guangzhou	3.8.1990	113.483	23.2167	7	29.4	81	1	397
Guangzhou	4.8.1990	113.483	23.2167	7	28.8	82	1	202
Guangzhou	5.8.1990	113.483	23.2167	7	28	84	0.5	492
Guangzhou	6.8.1990	113.483	23.2167	7	29.3	83	0.5	325
Guangzhou	7.8.1990	113.483	23.2167	7	30.6	77	1.3	357
Guangzhou	8.8.1990	113.483	23.2167	7	30.5	76	0.8	474
Guangzhou	9.8.1990	113.483	23.2167	7	31	75	1	378
Guangzhou	10.8.1990	113.483	23.2167	7	30.7	75	1.8	222
Guangzhou	11.8.1990	113.483	23.2167	7	30.3	79	2	338
Guangzhou	12.8.1990	113.483	23.2167	7	30.8	74	1.3	387
Guangzhou	13.8.1990	113.483	23.2167	7	30.4	73	1	518
Guangzhou	14.8.1990	113.483	23.2167	7	30.4	72	0.8	378
Guangzhou	15.8.1990	113.483	23.2167	7	30.7	69	0.5	464
Guangzhou	16.8.1990	113.483	23.2167	7	31	71	0.5	470
Guangzhou	17.8.1990	113.483	23.2167	7	31.8	66	1.3	655
Guangzhou	18.8.1990	113.483	23.2167	7	31.6	62	3.3	442
Guangzhou	19.8.1990	113.483	23.2167	7	30.5	63	2.3	542
Guangzhou	20.8.1990	113.483	23.2167	7	30.9	62	1.3	356
Guangzhou	21.8.1990	113.483	23.2167	7	31.5	60	0.5	314
Guangzhou	22.8.1990	113.483	23.2167	7	31.2	55	1.8	256
Guangzhou	23.8.1990	113.483	23.2167	7	30.7	56	1.3	474
Guangzhou	24.8.1990	113.483	23.2167	7	28.8	66	0.8	266
Guangzhou	25.8.1990	113.483	23.2167	7	28.4	79	1	155
Guangzhou	26.8.1990	113.483	23.2167	7	30.4	73	1	478
Guangzhou	27.8.1990	113.483	23.2167	7	30.9	62	0.5	350
Guangzhou	28.8.1990	113.483	23.2167	7	30.1	61	2.8	190
Guangzhou	29.8.1990	113.483	23.2167	7	29.2	71	1	394
Guangzhou	30.8.1990	113.483	23.2167	7	30	69	0.3	391
Guangzhou	31.8.1990	113.483	23.2167	7	31.7	64	1	532
Guangzhou	1.6.1991	113.483	23.2167	7	29.7	71	1.8	429
Guangzhou	2.6.1991	113.483	23.2167	7	29.9	71	1.3	360
Guangzhou	3.6.1991	113.483	23.2167	7	30.5	72	1.3	288
Guangzhou	4.6.1991	113.483	23.2167	7	30.7	73	1.8	394
Guangzhou	5.6.1991	113.483	23.2167	7	30.9	69	1.8	492
Guangzhou	6.6.1991	113.483	23.2167	7	30.3	72	1.8	318
Guangzhou	7.6.1991	113.483	23.2167	7	28.3	73	1	383
Guangzhou	8.6.1991	113.483	23.2167	7	27.6	81	2.8	147
Guangzhou	9.6.1991	113.483	23.2167	7	25.5	93	2.5	3
Guangzhou	10.6.1991	113.483	23.2167	7	25.1	94	2.3	0
Guangzhou	11.6.1991	113.483	23.2167	7	25.8	93	1.8	138
Guangzhou	12.6.1991	113.483	23.2167	7	26.3	93	1.8	95
Guangzhou	13.6.1991	113.483	23.2167	7	28.1	85	1.8	322
Guangzhou	14.6.1991	113.483	23.2167	7	27.6	90	1.5	44
Guangzhou	15.6.1991	113.483	23.2167	7	29.4	83	1.5	392
Guangzhou	16.6.1991	113.483	23.2167	7	30	80	1.5	340
Guangzhou	17.6.1991	113.483	23.2167	7	29.4	82	1.8	232
Guangzhou	18.6.1991	113.483	23.2167	7	29.3	84	1.3	295
Guangzhou	19.6.1991	113.483	23.2167	7	26.3	96	0.3	88
Guangzhou	20.6.1991	113.483	23.2167	7	27.2	92	0.5	103
Guangzhou	21.6.1991	113.483	23.2167	7	28.6	85	0.8	283
Guangzhou	22.6.1991	113.483	23.2167	7	28.8	77	1.3	333
Guangzhou	23.6.1991	113.483	23.2167	7	28.3	66	1	253
Guangzhou	24.6.1991	113.483	23.2167	7	27.1	71	1.3	327
Guangzhou	25.6.1991	113.483	23.2167	7	28	72	1.5	343
Guangzhou	26.6.1991	113.483	23.2167	7	26.7	88	1.5	75
Guangzhou	27.6.1991	113.483	23.2167	7	26.3	89	1.3	114
Guangzhou	28.6.1991	113.483	23.2167	7	26.9	88	2.3	149
Guangzhou	29.6.1991	113.483	23.2167	7	28.9	79	1.8	342
Guangzhou	30.6.1991	113.483	23.2167	7	28.6	81	1.5	309
Guangzhou	1.7.1991	113.483	23.2167	7	29.3	81	1.5	352
Guangzhou	2.7.1991	113.483	23.2167	7	28.3	85	1.8	238
Guangzhou	3.7.1991	113.483	23.2167	7	27.8	85	2.3	152
Guangzhou	4.7.1991	113.483	23.2167	7	28.7	84	2.5	239
Guangzhou	5.7.1991	113.483	23.2167	7	29.4	80	2.8	329
Guangzhou	6.7.1991	113.483	23.2167	7	29.7	78	2.8	386
Guangzhou	7.7.1991	113.483	23.2167	7	29.9	74	2.5	408
Guangzhou	8.7.1991	113.483	23.2167	7	29.4	77	2.5	335
Guangzhou	9.7.1991	113.483	23.2167	7	29.5	75	1	378
Guangzhou	10.7.1991	113.483	23.2167	7	30.3	72	1.5	494
Guangzhou	11.7.1991	113.483	23.2167	7	31.1	70	1.8	476
Guangzhou	12.7.1991	113.483	23.2167	7	30.2	70	2.3	292
Guangzhou	13.7.1991	113.483	23.2167	7	26.4	88	3.5	131
Guangzhou	14.7.1991	113.483	23.2167	7	27.9	85	3	139
Guangzhou	15.7.1991	113.483	23.2167	7	29	83	2	356
Guangzhou	16.7.1991	113.483	23.2167	7	29.3	81	1	378
Guangzhou	17.7.1991	113.483	23.2167	7	30.5	76	1.8	425
Guangzhou	18.7.1991	113.483	23.2167	7	30.7	76	0.8	283
Guangzhou	19.7.1991	113.483	23.2167	7	31.7	71	1.8	334
Guangzhou	20.7.1991	113.483	23.2167	7	27.3	90	2	72
Guangzhou	21.7.1991	113.483	23.2167	7	27.6	89	1.8	206
Guangzhou	22.7.1991	113.483	23.2167	7	27.2	88	1.8	175
Guangzhou	23.7.1991	113.483	23.2167	7	28.2	77	1.8	412
Guangzhou	24.7.1991	113.483	23.2167	7	26.2	87	4.8	63
Guangzhou	25.7.1991	113.483	23.2167	7	27.9	82	1.8	245
Guangzhou	26.7.1991	113.483	23.2167	7	28.7	82	2	412
Guangzhou	27.7.1991	113.483	23.2167	7	29.1	79	1	350
Guangzhou	28.7.1991	113.483	23.2167	7	29.2	80	1.5	303
Guangzhou	29.7.1991	113.483	23.2167	7	29	81	1.3	200
Guangzhou	30.7.1991	113.483	23.2167	7	29.6	81	1.8	317
Guangzhou	31.7.1991	113.483	23.2167	7	28.5	88	1.8	155
Guangzhou	1.8.1991	113.483	23.2167	7	28.5	88	2.5	245
Guangzhou	2.8.1991	113.483	23.2167	7	28.8	84	1.3	262
Guangzhou	3.8.1991	113.483	23.2167	7	29.6	77	0.8	368
Guangzhou	4.8.1991	113.483	23.2167	7	30.2	73	1	408
Guangzhou	5.8.1991	113.483	23.2167	7	30.6	75	1.3	420
Guangzhou	6.8.1991	113.483	23.2167	7	30.1	76	1.5	441
Guangzhou	7.8.1991	113.483	23.2167	7	30.3	75	1.8	313
Guangzhou	8.8.1991	113.483	23.2167	7	30.6	76	1.8	333
Guangzhou	9.8.1991	113.483	23.2167	7	30.3	76	1.3	242
Guangzhou	10.8.1991	113.483	23.2167	7	30.2	76	1.5	294
Guangzhou	11.8.1991	113.483	23.2167	7	29	83	2	193
Guangzhou	12.8.1991	113.483	23.2167	7	26.9	90	0.5	61
Guangzhou	13.8.1991	113.483	23.2167	7	26.8	89	0.3	135
Guangzhou	14.8.1991	113.483	23.2167	7	27.6	85	1	246
Guangzhou	15.8.1991	113.483	23.2167	7	27.3	80	3.8	202
Guangzhou	16.8.1991	113.483	23.2167	7	28.4	77	3.3	287
Guangzhou	17.8.1991	113.483	23.2167	7	28.6	78	1.3	385
Guangzhou	18.8.1991	113.483	23.2167	7	29.9	77	0	245
Guangzhou	19.8.1991	113.483	23.2167	7	29.2	79	1	406
Guangzhou	20.8.1991	113.483	23.2167	7	29	83	0	262
Guangzhou	21.8.1991	113.483	23.2167	7	29.9	79	0.8	341
Guangzhou	22.8.1991	113.483	23.2167	7	29.5	78	0.5	424
Guangzhou	23.8.1991	113.483	23.2167	7	30	72	0.3	340
Guangzhou	24.8.1991	113.483	23.2167	7	27.8	82	0.5	131
Guangzhou	25.8.1991	113.483	23.2167	7	26.9	86	0.3	121
Guangzhou	26.8.1991	113.483	23.2167	7	29.2	79	0.5	361
Guangzhou	27.8.1991	113.483	23.2167	7	28.9	81	0.3	206
Guangzhou	28.8.1991	113.483	23.2167	7	27.7	85	0	195
Guangzhou	29.8.1991	113.483	23.2167	7	28.4	83	0.5	270
Guangzhou	30.8.1991	113.483	23.2167	7	29.4	83	1.5	247
Guangzhou	31.8.1991	113.483	23.2167	7	29.7	80	1.5	345
Guangzhou	1.6.1992	113.483	23.2167	7	27.3	79	1.8	346
Guangzhou	2.6.1992	113.483	23.2167	7	27.3	70	1.8	483
Guangzhou	3.6.1992	113.483	23.2167	7	27.5	78	2.3	301
Guangzhou	4.6.1992	113.483	23.2167	7	28.5	78	1.8	311
Guangzhou	5.6.1992	113.483	23.2167	7	29.3	79	1.8	398
Guangzhou	6.6.1992	113.483	23.2167	7	29.5	77	1.8	362
Guangzhou	7.6.1992	113.483	23.2167	7	25	91	2	55
Guangzhou	8.6.1992	113.483	23.2167	7	21.1	89	0.8	138
Guangzhou	9.6.1992	113.483	23.2167	7	23.2	91	0.5	168
Guangzhou	10.6.1992	113.483	23.2167	7	24.2	96	1	94
Guangzhou	11.6.1992	113.483	23.2167	7	24.1	94	0.8	80
Guangzhou	12.6.1992	113.483	23.2167	7	25.2	92	1.5	305
Guangzhou	13.6.1992	113.483	23.2167	7	25.2	92	1.8	188
Guangzhou	14.6.1992	113.483	23.2167	7	26.2	94	0.5	168
Guangzhou	15.6.1992	113.483	23.2167	7	27.1	88	1.3	276
Guangzhou	16.6.1992	113.483	23.2167	7	27.5	87	1.8	216
Guangzhou	17.6.1992	113.483	23.2167	7	28.1	89	1	216
Guangzhou	18.6.1992	113.483	23.2167	7	26.5	88	0.8	310
Guangzhou	19.6.1992	113.483	23.2167	7	28.2	84	1.8	348
Guangzhou	20.6.1992	113.483	23.2167	7	28.8	80	1.5	421
Guangzhou	21.6.1992	113.483	23.2167	7	28.3	84	1	317
Guangzhou	22.6.1992	113.483	23.2167	7	28.9	82	1.5	403
Guangzhou	23.6.1992	113.483	23.2167	7	29.6	81	2	431
Guangzhou	24.6.1992	113.483	23.2167	7	28.5	88	0.3	128
Guangzhou	25.6.1992	113.483	23.2167	7	30.1	77	2.3	485
Guangzhou	26.6.1992	113.483	23.2167	7	30.7	73	1.3	406
Guangzhou	27.6.1992	113.483	23.2167	7	30	72	1	443
Guangzhou	28.6.1992	113.483	23.2167	7	28.6	77	2.3	309
Guangzhou	29.6.1992	113.483	23.2167	7	27	89	1.8	183
Guangzhou	30.6.1992	113.483	23.2167	7	28.6	83	2	388
Guangzhou	1.7.1992	113.483	23.2167	7	29.4	80	1.5	357
Guangzhou	2.7.1992	113.483	23.2167	7	29.7	80	1.8	393
Guangzhou	3.7.1992	113.483	23.2167	7	29.9	79	1.8	367
Guangzhou	4.7.1992	113.483	23.2167	7	28.4	88	1.5	220
Guangzhou	5.7.1992	113.483	23.2167	7	29.2	86	2	279
Guangzhou	6.7.1992	113.483	23.2167	7	28.2	85	1.5	7585
Guangzhou	7.7.1992	113.483	23.2167	7	24.6	89	1	245
Guangzhou	8.7.1992	113.483	23.2167	7	26	79	0.8	409
Guangzhou	9.7.1992	113.483	23.2167	7	25.4	89	1	191
Guangzhou	10.7.1992	113.483	23.2167	7	27	85	2	364
Guangzhou	11.7.1992	113.483	23.2167	7	28.5	76	1.5	565
Guangzhou	12.7.1992	113.483	23.2167	7	28.2	77	1.5	340
Guangzhou	13.7.1992	113.483	23.2167	7	29	72	4.3	521
Guangzhou	14.7.1992	113.483	23.2167	7	29.1	72	1.8	462
Guangzhou	15.7.1992	113.483	23.2167	7	28.7	72	0.3	476
Guangzhou	16.7.1992	113.483	23.2167	7	29.9	67	0.5	466
Guangzhou	17.7.1992	113.483	23.2167	7	30	72	2	338
Guangzhou	18.7.1992	113.483	23.2167	7	26.3	87	1.8	135
Guangzhou	19.7.1992	113.483	23.2167	7	28.2	81	2	399
Guangzhou	20.7.1992	113.483	23.2167	7	28.7	80	1.8	374
Guangzhou	21.7.1992	113.483	23.2167	7	28.9	79	1.3	463
Guangzhou	22.7.1992	113.483	23.2167	7	28	75	3.3	309
Guangzhou	23.7.1992	113.483	23.2167	7	26.6	84	3.3	221
Guangzhou	24.7.1992	113.483	23.2167	7	28.5	77	1.3	409
Guangzhou	25.7.1992	113.483	23.2167	7	28.4	77	1	439
Guangzhou	26.7.1992	113.483	23.2167	7	28.8	72	1.5	484
Guangzhou	27.7.1992	113.483	23.2167	7	29.3	74	0.5	315
Guangzhou	28.7.1992	113.483	23.2167	7	29.7	72	1.5	446
Guangzhou	29.7.1992	113.483	23.2167	7	29.9	73	0.8	417
Guangzhou	30.7.1992	113.483	23.2167	7	30.9	73	0.8	413
Guangzhou	31.7.1992	113.483	23.2167	7	31	76	1.8	389
Guangzhou	1.8.1992	113.483	23.2167	7	30.7	75	1.8	344
Guangzhou	2.8.1992	113.483	23.2167	7	30.3	75	2.3	307
Guangzhou	3.8.1992	113.483	23.2167	7	30.5	71	1.3	300
Guangzhou	4.8.1992	113.483	23.2167	7	30.8	73	1.3	469
Guangzhou	5.8.1992	113.483	23.2167	7	30.7	71	1.8	514
Guangzhou	6.8.1992	113.483	23.2167	7	29.1	84	0.3	236
Guangzhou	7.8.1992	113.483	23.2167	7	30.6	79	0.3	426
Guangzhou	8.8.1992	113.483	23.2167	7	29.5	81	0.5	232
Guangzhou	9.8.1992	113.483	23.2167	7	28	81	0.3	235
Guangzhou	10.8.1992	113.483	23.2167	7	29.2	76	1.5	386
Guangzhou	11.8.1992	113.483	23.2167	7	29.3	77	1.5	334
Guangzhou	12.8.1992	113.483	23.2167	7	29.9	74	2.3	427
Guangzhou	13.8.1992	113.483	23.2167	7	30.2	73	0.8	439
Guangzhou	14.8.1992	113.483	23.2167	7	29.8	75	1.3	368
Guangzhou	15.8.1992	113.483	23.2167	7	29.3	79	1.5	402
Guangzhou	16.8.1992	113.483	23.2167	7	28.4	70	1.8	445
Guangzhou	17.8.1992	113.483	23.2167	7	29.6	59	2.5	501
Guangzhou	18.8.1992	113.483	23.2167	7	30	61	1.8	370
Guangzhou	19.8.1992	113.483	23.2167	7	30.5	59	2	440
Guangzhou	20.8.1992	113.483	23.2167	7	29.8	64	1.8	395
Guangzhou	21.8.1992	113.483	23.2167	7	28.7	78	1.5	377
Guangzhou	22.8.1992	113.483	23.2167	7	28.7	82	1.8	298
Guangzhou	23.8.1992	113.483	23.2167	7	27.8	87	0.8	186
Guangzhou	24.8.1992	113.483	23.2167	7	27	91	0.5	138
Guangzhou	25.8.1992	113.483	23.2167	7	27.6	84	1.3	301
Guangzhou	26.8.1992	113.483	23.2167	7	29	79	0.8	397
Guangzhou	27.8.1992	113.483	23.2167	7	29.5	80	0.5	376
Guangzhou	28.8.1992	113.483	23.2167	7	29.3	84	0.5	367
Guangzhou	29.8.1992	113.483	23.2167	7	31.4	66	2	516
Guangzhou	30.8.1992	113.483	23.2167	7	32.1	59	1	484
Guangzhou	31.8.1992	113.483	23.2167	7	31.4	60	2	488
Guangzhou	1.6.1993	113.483	23.2167	7	29.1	82	2.5	345
Guangzhou	2.6.1993	113.483	23.2167	7	27.6	80	0.5	344
Guangzhou	3.6.1993	113.483	23.2167	7	26.5	88	1.5	158
Guangzhou	4.6.1993	113.483	23.2167	7	26.7	90	1.8	237
Guangzhou	5.6.1993	113.483	23.2167	7	27	91	1.5	153
Guangzhou	6.6.1993	113.483	23.2167	7	27.7	75	1	513
Guangzhou	7.6.1993	113.483	23.2167	7	27.4	85	0.8	340
Guangzhou	8.6.1993	113.483	23.2167	7	26.6	91	0.8	233
Guangzhou	9.6.1993	113.483	23.2167	7	25.7	93	1.5	125
Guangzhou	10.6.1993	113.483	23.2167	7	25.2	95	0.8	22
Guangzhou	11.6.1993	113.483	23.2167	7	25.2	93	1.3	188
Guangzhou	12.6.1993	113.483	23.2167	7	28.6	84	1.5	420
Guangzhou	13.6.1993	113.483	23.2167	7	28.4	82	1	379
Guangzhou	14.6.1993	113.483	23.2167	7	27.3	90	1	189
Guangzhou	15.6.1993	113.483	23.2167	7	27.1	91	0.3	180
Guangzhou	16.6.1993	113.483	23.2167	7	25.6	96	1	105
Guangzhou	17.6.1993	113.483	23.2167	7	24.9	96	0.8	106
Guangzhou	18.6.1993	113.483	23.2167	7	25.5	96	1.3	28
Guangzhou	19.6.1993	113.483	23.2167	7	28.4	84	1.8	388
Guangzhou	20.6.1993	113.483	23.2167	7	29.2	82	2.5	468
Guangzhou	21.6.1993	113.483	23.2167	7	29.6	81	1.5	409
Guangzhou	22.6.1993	113.483	23.2167	7	29.5	80	1.3	332
Guangzhou	23.6.1993	113.483	23.2167	7	29.2	82	1.8	293
Guangzhou	24.6.1993	113.483	23.2167	7	28.6	86	2.3	287
Guangzhou	25.6.1993	113.483	23.2167	7	29.6	81	1.3	267
Guangzhou	26.6.1993	113.483	23.2167	7	30.2	77	1	394
Guangzhou	27.6.1993	113.483	23.2167	7	29.7	73	4	261
Guangzhou	28.6.1993	113.483	23.2167	7	24.8	94	3.8	81
Guangzhou	29.6.1993	113.483	23.2167	7	26.9	89	2.8	175
Guangzhou	30.6.1993	113.483	23.2167	7	28.4	87	2	325
Guangzhou	1.7.1993	113.483	23.2167	7	29.2	81	2.5	403
Guangzhou	2.7.1993	113.483	23.2167	7	29.4	79	3	461
Guangzhou	3.7.1993	113.483	23.2167	7	29.8	79	2.5	420
Guangzhou	4.7.1993	113.483	23.2167	7	30	78	2.8	387
Guangzhou	5.7.1993	113.483	23.2167	7	29.1	81	2.3	373
Guangzhou	6.7.1993	113.483	23.2167	7	29.8	75	3	399
Guangzhou	7.7.1993	113.483	23.2167	7	29.7	78	2.3	369
Guangzhou	8.7.1993	113.483	23.2167	7	29.6	79	3.3	374
Guangzhou	9.7.1993	113.483	23.2167	7	28.3	83	1.3	325
Guangzhou	10.7.1993	113.483	23.2167	7	27.9	81	2.5	286
Guangzhou	11.7.1993	113.483	23.2167	7	29.1	78	2.8	323
Guangzhou	12.7.1993	113.483	23.2167	7	28.8	79	3.5	411
Guangzhou	13.7.1993	113.483	23.2167	7	27.2	82	3.5	246
Guangzhou	14.7.1993	113.483	23.2167	7	27.3	86	2.3	370
Guangzhou	15.7.1993	113.483	23.2167	7	29.7	80	2.3	415
Guangzhou	16.7.1993	113.483	23.2167	7	29.8	80	2.3	456
Guangzhou	17.7.1993	113.483	23.2167	7	30.5	78	2	399
Guangzhou	18.7.1993	113.483	23.2167	7	30.6	75	2	343
Guangzhou	19.7.1993	113.483	23.2167	7	30.2	77	2.3	356
Guangzhou	20.7.1993	113.483	23.2167	7	28.8	85	2.3	250
Guangzhou	21.7.1993	113.483	23.2167	7	29.3	80	2.8	313
Guangzhou	22.7.1993	113.483	23.2167	7	30.5	79	2.8	352
Guangzhou	23.7.1993	113.483	23.2167	7	30.7	77	3	424
Guangzhou	24.7.1993	113.483	23.2167	7	30.6	75	2	372
Guangzhou	25.7.1993	113.483	23.2167	7	30.7	74	2	395
Guangzhou	26.7.1993	113.483	23.2167	7	30.9	75	1.8	368
Guangzhou	27.7.1993	113.483	23.2167	7	29.8	80	2	322
Guangzhou	28.7.1993	113.483	23.2167	7	29.4	80	1	203
Guangzhou	29.7.1993	113.483	23.2167	7	29.4	84	0.8	300
Guangzhou	30.7.1993	113.483	23.2167	7	30	81	1.3	346
Guangzhou	31.7.1993	113.483	23.2167	7	28.8	85	1.8	197
Guangzhou	1.8.1993	113.483	23.2167	7	27.9	88	2	306
Guangzhou	2.8.1993	113.483	23.2167	7	28.4	85	3.8	367
Guangzhou	3.8.1993	113.483	23.2167	7	29.7	80	2.3	414
Guangzhou	4.8.1993	113.483	23.2167	7	30.3	77	2.3	472
Guangzhou	5.8.1993	113.483	23.2167	7	30.6	77	2.5	510
Guangzhou	6.8.1993	113.483	23.2167	7	30.6	75	2	458
Guangzhou	7.8.1993	113.483	23.2167	7	30.5	77	2.5	287
Guangzhou	8.8.1993	113.483	23.2167	7	30.9	76	1.5	359
Guangzhou	9.8.1993	113.483	23.2167	7	29.6	76	2	211
Guangzhou	10.8.1993	113.483	23.2167	7	29.7	81	1.3	210
Guangzhou	11.8.1993	113.483	23.2167	7	29.1	87	1.8	271
Guangzhou	12.8.1993	113.483	23.2167	7	29.4	82	2.3	358
Guangzhou	13.8.1993	113.483	23.2167	7	27.7	86	2.3	246
Guangzhou	14.8.1993	113.483	23.2167	7	28.9	82	2	269
Guangzhou	15.8.1993	113.483	23.2167	7	29.7	78	1.8	353
Guangzhou	16.8.1993	113.483	23.2167	7	28.5	80	2.8	347
Guangzhou	17.8.1993	113.483	23.2167	7	27.5	88	1.8	219
Guangzhou	18.8.1993	113.483	23.2167	7	29.5	78	1.8	364
Guangzhou	19.8.1993	113.483	23.2167	7	29.4	79	2	247
Guangzhou	20.8.1993	113.483	23.2167	7	28.1	75	5.3	275
Guangzhou	21.8.1993	113.483	23.2167	7	26.5	90	4.5	77
Guangzhou	22.8.1993	113.483	23.2167	7	28	83	3.3	296
Guangzhou	23.8.1993	113.483	23.2167	7	29	77	2.5	469
Guangzhou	24.8.1993	113.483	23.2167	7	28.9	75	1.3	430
Guangzhou	25.8.1993	113.483	23.2167	7	29.6	74	0.5	355
Guangzhou	26.8.1993	113.483	23.2167	7	30.5	75	0.8	324
Guangzhou	27.8.1993	113.483	23.2167	7	31	77	2.5	350
Guangzhou	28.8.1993	113.483	23.2167	7	29.4	71	1.5	358
Guangzhou	29.8.1993	113.483	23.2167	7	29.2	74	2.5	424
Guangzhou	30.8.1993	113.483	23.2167	7	29.1	76	2	347
Guangzhou	31.8.1993	113.483	23.2167	7	27.5	81	1.5	275
Guangzhou	1.6.1994	113.483	23.2167	7	27	81	1.8	177
Guangzhou	2.6.1994	113.483	23.2167	7	27	73	1.5	318
Guangzhou	3.6.1994	113.483	23.2167	7	28	65	2	394
Guangzhou	4.6.1994	113.483	23.2167	7	27.9	71	2.3	239
Guangzhou	5.6.1994	113.483	23.2167	7	29.8	66	0.8	435
Guangzhou	6.6.1994	113.483	23.2167	7	30.1	68	2.8	431
Guangzhou	7.6.1994	113.483	23.2167	7	27.4	81	3.5	316
Guangzhou	8.6.1994	113.483	23.2167	7	26.9	86	5	179
Guangzhou	9.6.1994	113.483	23.2167	7	27.2	86	3.5	125
Guangzhou	10.6.1994	113.483	23.2167	7	26.2	93	1	40
Guangzhou	11.6.1994	113.483	23.2167	7	26.5	93	2	57
Guangzhou	12.6.1994	113.483	23.2167	7	27.3	91	2	207
Guangzhou	13.6.1994	113.483	23.2167	7	27.5	87	2.3	201
Guangzhou	14.6.1994	113.483	23.2167	7	27.7	89	1.8	112
Guangzhou	15.6.1994	113.483	23.2167	7	26.9	92	2	74
Guangzhou	16.6.1994	113.483	23.2167	7	28.1	90	2.8	141
Guangzhou	17.6.1994	113.483	23.2167	7	27.4	91	2.3	183
Guangzhou	18.6.1994	113.483	23.2167	7	24.1	92	2	2
Guangzhou	19.6.1994	113.483	23.2167	7	23.5	91	1.3	55
Guangzhou	20.6.1994	113.483	23.2167	7	25.9	91	1	244
Guangzhou	21.6.1994	113.483	23.2167	7	27.4	85	1.8	390
Guangzhou	22.6.1994	113.483	23.2167	7	28	84	2.5	381
Guangzhou	23.6.1994	113.483	23.2167	7	29.4	79	2.5	521
Guangzhou	24.6.1994	113.483	23.2167	7	29.6	74	2.5	396
Guangzhou	25.6.1994	113.483	23.2167	7	26.5	90	3	130
Guangzhou	26.6.1994	113.483	23.2167	7	28.2	83	3.5	301
Guangzhou	27.6.1994	113.483	23.2167	7	29	80	3.3	427
Guangzhou	28.6.1994	113.483	23.2167	7	30.2	74	2	546
Guangzhou	29.6.1994	113.483	23.2167	7	29.9	75	1.5	451
Guangzhou	30.6.1994	113.483	23.2167	7	30.4	70	1.3	454
Guangzhou	1.7.1994	113.483	23.2167	7	31.4	70	1.5	488
Guangzhou	2.7.1994	113.483	23.2167	7	31.1	78	1	317
Guangzhou	3.7.1994	113.483	23.2167	7	30.9	71	2.8	341
Guangzhou	4.7.1994	113.483	23.2167	7	26.7	86	3.8	273
Guangzhou	5.7.1994	113.483	23.2167	7	24.9	93	3.3	20
Guangzhou	6.7.1994	113.483	23.2167	7	27.1	89	2.3	202
Guangzhou	7.7.1994	113.483	23.2167	7	27.4	84	2	371
Guangzhou	8.7.1994	113.483	23.2167	7	27	88	2.5	133
Guangzhou	9.7.1994	113.483	23.2167	7	29.4	78	1.5	486
Guangzhou	10.7.1994	113.483	23.2167	7	31.2	69	0.8	559
Guangzhou	11.7.1994	113.483	23.2167	7	33	65	2.5	492
Guangzhou	12.7.1994	113.483	23.2167	7	29.2	81	2.8	335
Guangzhou	13.7.1994	113.483	23.2167	7	27.8	88	2.3	259
Guangzhou	14.7.1994	113.483	23.2167	7	28.2	83	2.5	416
Guangzhou	15.7.1994	113.483	23.2167	7	26.9	87	3.3	257
Guangzhou	16.7.1994	113.483	23.2167	7	28.7	79	2	421
Guangzhou	17.7.1994	113.483	23.2167	7	28.8	83	1.5	284
Guangzhou	18.7.1994	113.483	23.2167	7	29.3	78	2	449
Guangzhou	19.7.1994	113.483	23.2167	7	29.8	74	2	495
Guangzhou	20.7.1994	113.483	23.2167	7	29.6	76	2	317
Guangzhou	21.7.1994	113.483	23.2167	7	27.7	85	2.8	296
Guangzhou	22.7.1994	113.483	23.2167	7	26.2	92	2.8	73
Guangzhou	23.7.1994	113.483	23.2167	7	26.5	91	2.5	125
Guangzhou	24.7.1994	113.483	23.2167	7	25.9	94	1.5	59
Guangzhou	25.7.1994	113.483	23.2167	7	27.1	87	2	166
Guangzhou	26.7.1994	113.483	23.2167	7	27.9	84	2.3	299
Guangzhou	27.7.1994	113.483	23.2167	7	26.2	94	3.3	176
Guangzhou	28.7.1994	113.483	23.2167	7	28.2	84	2.8	334
Guangzhou	29.7.1994	113.483	23.2167	7	28.1	85	2.8	297
Guangzhou	30.7.1994	113.483	23.2167	7	29.4	75	2.5	520
Guangzhou	31.7.1994	113.483	23.2167	7	30	73	2.5	379
Guangzhou	1.8.1994	113.483	23.2167	7	30.5	74	1.5	460
Guangzhou	2.8.1994	113.483	23.2167	7	30.7	70	2.3	483
Guangzhou	3.8.1994	113.483	23.2167	7	30.3	75	1.8	458
Guangzhou	4.8.1994	113.483	23.2167	7	28.1	79	1.8	268
Guangzhou	5.8.1994	113.483	23.2167	7	27.2	89	1.5	26
Guangzhou	6.8.1994	113.483	23.2167	7	27.1	88	2.3	153
Guangzhou	7.8.1994	113.483	23.2167	7	26.5	88	2.5	179
Guangzhou	8.8.1994	113.483	23.2167	7	26.7	88	1.5	7585
Guangzhou	9.8.1994	113.483	23.2167	7	27.9	84	2.3	189
Guangzhou	10.8.1994	113.483	23.2167	7	28.2	85	1.3	268
Guangzhou	11.8.1994	113.483	23.2167	7	29.2	83	1	339
Guangzhou	12.8.1994	113.483	23.2167	7	29.3	81	2.5	271
Guangzhou	13.8.1994	113.483	23.2167	7	29.9	79	1.5	320
Guangzhou	14.8.1994	113.483	23.2167	7	27.9	82	0.3	460
Guangzhou	15.8.1994	113.483	23.2167	7	27.5	84	2	200
Guangzhou	16.8.1994	113.483	23.2167	7	25.9	95	0.8	73
Guangzhou	17.8.1994	113.483	23.2167	7	26.2	90	1.5	107
Guangzhou	18.8.1994	113.483	23.2167	7	27.3	85	1	239
Guangzhou	19.8.1994	113.483	23.2167	7	28.7	83	0.8	243
Guangzhou	20.8.1994	113.483	23.2167	7	27.7	83	1.3	340
Guangzhou	21.8.1994	113.483	23.2167	7	28.4	76	1.5	451
Guangzhou	22.8.1994	113.483	23.2167	7	28.7	69	1.3	513
Guangzhou	23.8.1994	113.483	23.2167	7	29	78	1	245
Guangzhou	24.8.1994	113.483	23.2167	7	29.7	77	2.5	381
Guangzhou	25.8.1994	113.483	23.2167	7	30.3	74	0.5	392
Guangzhou	26.8.1994	113.483	23.2167	7	28.6	81	1.3	225
Guangzhou	27.8.1994	113.483	23.2167	7	26.6	84	2.3	149
Guangzhou	28.8.1994	113.483	23.2167	7	26.9	82	3.3	216
Guangzhou	29.8.1994	113.483	23.2167	7	28.4	76	2.3	352
Guangzhou	30.8.1994	113.483	23.2167	7	28.4	77	0.8	294
Guangzhou	31.8.1994	113.483	23.2167	7	27.8	81	1	309
Guangzhou	1.6.1995	113.483	23.2167	7	29.6	72	3	350
Guangzhou	2.6.1995	113.483	23.2167	7	29.1	75	3.3	349
Guangzhou	3.6.1995	113.483	23.2167	7	29.7	75	1.8	357
Guangzhou	4.6.1995	113.483	23.2167	7	29.6	76	1	276
Guangzhou	5.6.1995	113.483	23.2167	7	28.1	83	2	284
Guangzhou	6.6.1995	113.483	23.2167	7	28.1	77	2.3	167
Guangzhou	7.6.1995	113.483	23.2167	7	27.9	79	2.3	157
Guangzhou	8.6.1995	113.483	23.2167	7	27.1	87	2.3	97
Guangzhou	9.6.1995	113.483	23.2167	7	27.3	79	2.3	345
Guangzhou	10.6.1995	113.483	23.2167	7	28.6	74	2.3	271
Guangzhou	11.6.1995	113.483	23.2167	7	26.4	86	1.8	108
Guangzhou	12.6.1995	113.483	23.2167	7	29	72	0.5	352
Guangzhou	13.6.1995	113.483	23.2167	7	29	70	2	387
Guangzhou	14.6.1995	113.483	23.2167	7	26.6	86	2.5	117
Guangzhou	15.6.1995	113.483	23.2167	7	28.4	86	1.8	252
Guangzhou	16.6.1995	113.483	23.2167	7	28	89	1.5	88
Guangzhou	17.6.1995	113.483	23.2167	7	28.6	85	2	172
Guangzhou	18.6.1995	113.483	23.2167	7	27.3	87	1	120
Guangzhou	19.6.1995	113.483	23.2167	7	30.1	80	2.3	434
Guangzhou	20.6.1995	113.483	23.2167	7	30.7	74	2	7585
Guangzhou	21.6.1995	113.483	23.2167	7	30.4	76	1.8	385
Guangzhou	22.6.1995	113.483	23.2167	7	30.6	76	2.3	355
Guangzhou	23.6.1995	113.483	23.2167	7	30.7	75	2.8	348
Guangzhou	24.6.1995	113.483	23.2167	7	30.9	71	2	437
Guangzhou	25.6.1995	113.483	23.2167	7	30.7	72	2.5	415
Guangzhou	26.6.1995	113.483	23.2167	7	30.8	71	2.3	411
Guangzhou	27.6.1995	113.483	23.2167	7	28.6	80	1.8	162
Guangzhou	28.6.1995	113.483	23.2167	7	26.4	87	1.3	111
Guangzhou	29.6.1995	113.483	23.2167	7	27.8	88	1.3	158
Guangzhou	30.6.1995	113.483	23.2167	7	29.1	81	2.3	390
Guangzhou	1.7.1995	113.483	23.2167	7	28.1	87	1.3	322
Guangzhou	2.7.1995	113.483	23.2167	7	27.5	87	1.8	191
Guangzhou	3.7.1995	113.483	23.2167	7	26.4	92	0.8	12
Guangzhou	4.7.1995	113.483	23.2167	7	27	85	1.3	194
Guangzhou	5.7.1995	113.483	23.2167	7	29	82	2	338
Guangzhou	6.7.1995	113.483	23.2167	7	28.6	81	1.8	270
Guangzhou	7.7.1995	113.483	23.2167	7	28.7	82	2	358
Guangzhou	8.7.1995	113.483	23.2167	7	29.7	73	1.8	442
Guangzhou	9.7.1995	113.483	23.2167	7	28.8	76	2	248
Guangzhou	10.7.1995	113.483	23.2167	7	30	75	2.5	383
Guangzhou	11.7.1995	113.483	23.2167	7	30.1	75	2.5	358
Guangzhou	12.7.1995	113.483	23.2167	7	27.5	88	1.8	153
Guangzhou	13.7.1995	113.483	23.2167	7	26.5	86	2.5	162
Guangzhou	14.7.1995	113.483	23.2167	7	27.3	85	2	261
Guangzhou	15.7.1995	113.483	23.2167	7	25.6	91	1.3	76
Guangzhou	16.7.1995	113.483	23.2167	7	27.3	84	2	242
Guangzhou	17.7.1995	113.483	23.2167	7	29.5	76	1.8	396
Guangzhou	18.7.1995	113.483	23.2167	7	30.3	73	1.3	448
Guangzhou	19.7.1995	113.483	23.2167	7	30.6	71	2.3	419
Guangzhou	20.7.1995	113.483	23.2167	7	30.7	72	2	351
Guangzhou	21.7.1995	113.483	23.2167	7	31.5	69	1.5	7585
Guangzhou	22.7.1995	113.483	23.2167	7	32.1	71	1.8	354
Guangzhou	23.7.1995	113.483	23.2167	7	31.5	75	1.5	336
Guangzhou	24.7.1995	113.483	23.2167	7	30.2	78	1.8	264
Guangzhou	25.7.1995	113.483	23.2167	7	28.4	83	2	315
Guangzhou	26.7.1995	113.483	23.2167	7	26.5	91	1	140
Guangzhou	27.7.1995	113.483	23.2167	7	25.6	92	2.3	30
Guangzhou	28.7.1995	113.483	23.2167	7	26.6	85	1.5	186
Guangzhou	29.7.1995	113.483	23.2167	7	29.9	78	0.8	440
Guangzhou	30.7.1995	113.483	23.2167	7	30.9	73	1.5	353
Guangzhou	31.7.1995	113.483	23.2167	7	29.7	73	1.8	230
Guangzhou	1.8.1995	113.483	23.2167	7	28.6	82	1.5	245
Guangzhou	2.8.1995	113.483	23.2167	7	27.3	86	1.8	118
Guangzhou	3.8.1995	113.483	23.2167	7	25.5	92	1.3	52
Guangzhou	4.8.1995	113.483	23.2167	7	25.8	91	3.8	94
Guangzhou	5.8.1995	113.483	23.2167	7	25.6	89	2.3	34
Guangzhou	6.8.1995	113.483	23.2167	7	25.6	93	1.5	58
Guangzhou	7.8.1995	113.483	23.2167	7	26.5	87	1	199
Guangzhou	8.8.1995	113.483	23.2167	7	27.1	86	1	175
Guangzhou	9.8.1995	113.483	23.2167	7	28.3	82	1	305
Guangzhou	10.8.1995	113.483	23.2167	7	30.1	79	1	280
Guangzhou	11.8.1995	113.483	23.2167	7	28.7	78	1.8	360
Guangzhou	12.8.1995	113.483	23.2167	7	26.1	83	2	43
Guangzhou	13.8.1995	113.483	23.2167	7	26.6	85	1.5	220
Guangzhou	14.8.1995	113.483	23.2167	7	25.9	89	1.5	137
Guangzhou	15.8.1995	113.483	23.2167	7	26.3	83	1.3	222
Guangzhou	16.8.1995	113.483	23.2167	7	27.5	82	2.3	145
Guangzhou	17.8.1995	113.483	23.2167	7	26.8	80	0.8	203
Guangzhou	18.8.1995	113.483	23.2167	7	28.2	75	1.5	390
Guangzhou	19.8.1995	113.483	23.2167	7	28.6	76	1	347
Guangzhou	20.8.1995	113.483	23.2167	7	28.9	78	2	331
Guangzhou	21.8.1995	113.483	23.2167	7	30	70	1.8	410
Guangzhou	22.8.1995	113.483	23.2167	7	30.3	74	2.3	387
Guangzhou	23.8.1995	113.483	23.2167	7	30.6	74	1.8	240
Guangzhou	24.8.1995	113.483	23.2167	7	29.6	79	0.5	242
Guangzhou	25.8.1995	113.483	23.2167	7	30.4	67	1.5	465
Guangzhou	26.8.1995	113.483	23.2167	7	29.5	73	1.8	292
Guangzhou	27.8.1995	113.483	23.2167	7	27.1	84	2.3	207
Guangzhou	28.8.1995	113.483	23.2167	7	27.1	82	2.8	126
Guangzhou	29.8.1995	113.483	23.2167	7	28.4	79	1.3	221
Guangzhou	30.8.1995	113.483	23.2167	7	29.3	72	1.5	416
Guangzhou	31.8.1995	113.483	23.2167	7	29.5	73	2.5	222
Guangzhou	1.6.1996	113.483	23.2167	7	28.3	85	1.8	411
Guangzhou	2.6.1996	113.483	23.2167	7	28	85	2.3	350
Guangzhou	3.6.1996	113.483	23.2167	7	28.1	86	1.8	402
Guangzhou	4.6.1996	113.483	23.2167	7	29.2	79	3.3	523
Guangzhou	5.6.1996	113.483	23.2167	7	28.5	81	2	357
Guangzhou	6.6.1996	113.483	23.2167	7	29.2	78	2.3	454
Guangzhou	7.6.1996	113.483	23.2167	7	29.5	77	0.5	443
Guangzhou	8.6.1996	113.483	23.2167	7	29.9	77	1.5	491
Guangzhou	9.6.1996	113.483	23.2167	7	30.1	73	2.5	536
Guangzhou	10.6.1996	113.483	23.2167	7	29.5	76	1.8	399
Guangzhou	11.6.1996	113.483	23.2167	7	29.9	71	1.5	538
Guangzhou	12.6.1996	113.483	23.2167	7	30	77	1.8	467
Guangzhou	13.6.1996	113.483	23.2167	7	28.9	77	1.5	424
Guangzhou	14.6.1996	113.483	23.2167	7	27.7	86	1.5	262
Guangzhou	15.6.1996	113.483	23.2167	7	25.9	93	1.8	163
Guangzhou	16.6.1996	113.483	23.2167	7	24.9	98	1.8	0
Guangzhou	17.6.1996	113.483	23.2167	7	26.2	91	2	257
Guangzhou	18.6.1996	113.483	23.2167	7	27.5	89	1.8	403
Guangzhou	19.6.1996	113.483	23.2167	7	26.8	92	1.8	344
Guangzhou	20.6.1996	113.483	23.2167	7	29	81	2.3	456
Guangzhou	21.6.1996	113.483	23.2167	7	27.5	90	1.5	104
Guangzhou	22.6.1996	113.483	23.2167	7	24.8	99	1.3	21
Guangzhou	23.6.1996	113.483	23.2167	7	25.6	95	2.5	157
Guangzhou	24.6.1996	113.483	23.2167	7	25.8	98	2.3	65
Guangzhou	25.6.1996	113.483	23.2167	7	26.1	93	1	221
Guangzhou	26.6.1996	113.483	23.2167	7	28.1	88	1.8	433
Guangzhou	27.6.1996	113.483	23.2167	7	29.1	85	2	467
Guangzhou	28.6.1996	113.483	23.2167	7	29	81	2.5	433
Guangzhou	29.6.1996	113.483	23.2167	7	28.7	81	2.8	342
Guangzhou	30.6.1996	113.483	23.2167	7	29.1	81	3	361
Guangzhou	1.7.1996	113.483	23.2167	7	27.3	90	2	219
Guangzhou	2.7.1996	113.483	23.2167	7	29.2	79	3.5	497
Guangzhou	3.7.1996	113.483	23.2167	7	28.1	87	2	292
Guangzhou	4.7.1996	113.483	23.2167	7	28.5	84	2	451
Guangzhou	5.7.1996	113.483	23.2167	7	28.8	83	1.3	469
Guangzhou	6.7.1996	113.483	23.2167	7	29.5	78	1.8	497
Guangzhou	7.7.1996	113.483	23.2167	7	30	76	2	488
Guangzhou	8.7.1996	113.483	23.2167	7	30.1	78	1.5	409
Guangzhou	9.7.1996	113.483	23.2167	7	30.1	76	2.3	509
Guangzhou	10.7.1996	113.483	23.2167	7	29.8	75	1.8	543
Guangzhou	11.7.1996	113.483	23.2167	7	27.9	85	2	166
Guangzhou	12.7.1996	113.483	23.2167	7	26.1	92	1.5	246
Guangzhou	13.7.1996	113.483	23.2167	7	26.3	90	1	455
Guangzhou	14.7.1996	113.483	23.2167	7	28.7	87	2.3	330
Guangzhou	15.7.1996	113.483	23.2167	7	29.3	81	2.3	461
Guangzhou	16.7.1996	113.483	23.2167	7	29.6	77	3	487
Guangzhou	17.7.1996	113.483	23.2167	7	29.8	80	3.3	400
Guangzhou	18.7.1996	113.483	23.2167	7	27.6	89	1.5	294
Guangzhou	19.7.1996	113.483	23.2167	7	28.8	80	2	475
Guangzhou	20.7.1996	113.483	23.2167	7	28.7	82	1.8	395
Guangzhou	21.7.1996	113.483	23.2167	7	28.7	81	1.5	357
Guangzhou	22.7.1996	113.483	23.2167	7	28.9	77	3.5	434
Guangzhou	23.7.1996	113.483	23.2167	7	27.2	86	3.8	297
Guangzhou	24.7.1996	113.483	23.2167	7	27.3	91	2.3	333
Guangzhou	25.7.1996	113.483	23.2167	7	29.7	80	1.5	585
Guangzhou	26.7.1996	113.483	23.2167	7	30.9	71	1.8	524
Guangzhou	27.7.1996	113.483	23.2167	7	27.1	88	2	147
Guangzhou	28.7.1996	113.483	23.2167	7	26.6	93	2.3	235
Guangzhou	29.7.1996	113.483	23.2167	7	26.2	93	2	179
Guangzhou	30.7.1996	113.483	23.2167	7	26.4	92	0	203
Guangzhou	31.7.1996	113.483	23.2167	7	29.1	80	0.8	572
Guangzhou	1.8.1996	113.483	23.2167	7	31.7	69	2.3	511
Guangzhou	2.8.1996	113.483	23.2167	7	30.2	79	2.3	170
Guangzhou	3.8.1996	113.483	23.2167	7	29.5	86	4.3	303
Guangzhou	4.8.1996	113.483	23.2167	7	27	93	1.3	131
Guangzhou	5.8.1996	113.483	23.2167	7	29.2	78	1	529
Guangzhou	6.8.1996	113.483	23.2167	7	29.8	78	1.5	566
Guangzhou	7.8.1996	113.483	23.2167	7	30.1	82	2	333
Guangzhou	8.8.1996	113.483	23.2167	7	30.4	78	2.5	415
Guangzhou	9.8.1996	113.483	23.2167	7	30.1	81	1.5	298
Guangzhou	10.8.1996	113.483	23.2167	7	27	89	1.8	237
Guangzhou	11.8.1996	113.483	23.2167	7	28	86	1.3	399
Guangzhou	12.8.1996	113.483	23.2167	7	27.9	88	0.3	412
Guangzhou	13.8.1996	113.483	23.2167	7	28.3	86	0.8	323
Guangzhou	14.8.1996	113.483	23.2167	7	27.9	84	2	176
Guangzhou	15.8.1996	113.483	23.2167	7	25.2	98	0.5	50
Guangzhou	16.8.1996	113.483	23.2167	7	25	99	0.8	0
Guangzhou	17.8.1996	113.483	23.2167	7	25.2	99	0.5	8
Guangzhou	18.8.1996	113.483	23.2167	7	24.2	99	1.5	1
Guangzhou	19.8.1996	113.483	23.2167	7	26.8	87	0.8	421
Guangzhou	20.8.1996	113.483	23.2167	7	28.1	80	1.3	573
Guangzhou	21.8.1996	113.483	23.2167	7	29.6	72	2	575
Guangzhou	22.8.1996	113.483	23.2167	7	28.4	81	1.3	370
Guangzhou	23.8.1996	113.483	23.2167	7	28.2	85	0.8	270
Guangzhou	24.8.1996	113.483	23.2167	7	28.1	86	0.5	171
Guangzhou	25.8.1996	113.483	23.2167	7	25.1	92	1	57
Guangzhou	26.8.1996	113.483	23.2167	7	25.1	94	1	190
Guangzhou	27.8.1996	113.483	23.2167	7	27.2	86	0	306
Guangzhou	28.8.1996	113.483	23.2167	7	29.3	78	0	483
Guangzhou	29.8.1996	113.483	23.2167	7	29.9	78	2.3	433
Guangzhou	30.8.1996	113.483	23.2167	7	27.8	82	2.5	227
Guangzhou	31.8.1996	113.483	23.2167	7	25.5	91	0.8	359
Guangzhou	1.6.1997	113.483	23.2167	7	26.9	82	1.3	274
Guangzhou	2.6.1997	113.483	23.2167	7	28.3	80	0.8	409
Guangzhou	3.6.1997	113.483	23.2167	7	29.1	83	1.8	338
Guangzhou	4.6.1997	113.483	23.2167	7	27.3	87	0.5	300
Guangzhou	5.6.1997	113.483	23.2167	7	25.3	93	0	301
Guangzhou	6.6.1997	113.483	23.2167	7	28.4	86	1.5	277
Guangzhou	7.6.1997	113.483	23.2167	7	29.4	82	3	283
Guangzhou	8.6.1997	113.483	23.2167	7	29.6	80	1.8	413
Guangzhou	9.6.1997	113.483	23.2167	7	29.1	77	1.5	358
Guangzhou	10.6.1997	113.483	23.2167	7	25.9	88	1.3	359
Guangzhou	11.6.1997	113.483	23.2167	7	24.9	83	1	246
Guangzhou	12.6.1997	113.483	23.2167	7	27.1	78	0.5	326
Guangzhou	13.6.1997	113.483	23.2167	7	26.1	92	1.3	90
Guangzhou	14.6.1997	113.483	23.2167	7	23.5	97	1	57
Guangzhou	15.6.1997	113.483	23.2167	7	22.2	96	1	17
Guangzhou	16.6.1997	113.483	23.2167	7	22.5	97	1.8	6
Guangzhou	17.6.1997	113.483	23.2167	7	23.6	89	2.5	281
Guangzhou	18.6.1997	113.483	23.2167	7	24.7	76	0.8	274
Guangzhou	19.6.1997	113.483	23.2167	7	26	79	0.5	290
Guangzhou	20.6.1997	113.483	23.2167	7	28	78	1.8	430
Guangzhou	21.6.1997	113.483	23.2167	7	27.5	88	1.5	316
Guangzhou	22.6.1997	113.483	23.2167	7	26.7	88	1.5	269
Guangzhou	23.6.1997	113.483	23.2167	7	27.4	88	0.8	312
Guangzhou	24.6.1997	113.483	23.2167	7	27.4	88	1	213
Guangzhou	25.6.1997	113.483	23.2167	7	26.1	96	0.8	118
Guangzhou	26.6.1997	113.483	23.2167	7	25.9	94	1.5	155
Guangzhou	27.6.1997	113.483	23.2167	7	26.6	90	1.3	233
Guangzhou	28.6.1997	113.483	23.2167	7	27	89	1.8	362
Guangzhou	29.6.1997	113.483	23.2167	7	27.2	88	2.3	297
Guangzhou	30.6.1997	113.483	23.2167	7	27.9	88	1.3	322
Guangzhou	1.7.1997	113.483	23.2167	7	26.9	97	1.3	187
Guangzhou	2.7.1997	113.483	23.2167	7	26	96	1.8	78
Guangzhou	3.7.1997	113.483	23.2167	7	25.4	97	2.3	44
Guangzhou	4.7.1997	113.483	23.2167	7	26.2	94	2.8	178
Guangzhou	5.7.1997	113.483	23.2167	7	27.3	91	2.3	210
Guangzhou	6.7.1997	113.483	23.2167	7	26.2	92	1.3	194
Guangzhou	7.7.1997	113.483	23.2167	7	27.5	90	3.3	187
Guangzhou	8.7.1997	113.483	23.2167	7	27.5	91	2.8	163
Guangzhou	9.7.1997	113.483	23.2167	7	26.7	93	1.5	214
Guangzhou	10.7.1997	113.483	23.2167	7	27.3	90	2	372
Guangzhou	11.7.1997	113.483	23.2167	7	26.4	93	1.5	141
Guangzhou	12.7.1997	113.483	23.2167	7	28.5	84	2.3	470
Guangzhou	13.7.1997	113.483	23.2167	7	29.1	78	2.5	406
Guangzhou	14.7.1997	113.483	23.2167	7	28.5	82	2.8	480
Guangzhou	15.7.1997	113.483	23.2167	7	28	83	3	414
Guangzhou	16.7.1997	113.483	23.2167	7	26.6	87	3	303
Guangzhou	17.7.1997	113.483	23.2167	7	25.5	93	2.5	81
Guangzhou	18.7.1997	113.483	23.2167	7	26	93	2.3	222
Guangzhou	19.7.1997	113.483	23.2167	7	25.8	94	1.8	65
Guangzhou	20.7.1997	113.483	23.2167	7	27.4	84	2.3	458
Guangzhou	21.7.1997	113.483	23.2167	7	28.1	79	2	489
Guangzhou	22.7.1997	113.483	23.2167	7	28.6	80	1.3	485
Guangzhou	23.7.1997	113.483	23.2167	7	29.1	75	0.8	540
Guangzhou	24.7.1997	113.483	23.2167	7	28.6	80	0.5	222
Guangzhou	25.7.1997	113.483	23.2167	7	28.2	84	0.8	292
Guangzhou	26.7.1997	113.483	23.2167	7	27.2	85	1	212
Guangzhou	27.7.1997	113.483	23.2167	7	29.6	81	1	345
Guangzhou	28.7.1997	113.483	23.2167	7	30.2	75	2.3	544
Guangzhou	29.7.1997	113.483	23.2167	7	30.3	75	1.8	480
Guangzhou	30.7.1997	113.483	23.2167	7	30.1	76	1.5	433
Guangzhou	31.7.1997	113.483	23.2167	7	29.8	77	2	441
Guangzhou	1.8.1997	113.483	23.2167	7	28.9	77	2.3	513
Guangzhou	2.8.1997	113.483	23.2167	7	26.6	81	4.3	110
Guangzhou	3.8.1997	113.483	23.2167	7	26.5	91	3.3	181
Guangzhou	4.8.1997	113.483	23.2167	7	28.9	87	2	405
Guangzhou	5.8.1997	113.483	23.2167	7	29.2	87	1.3	316
Guangzhou	6.8.1997	113.483	23.2167	7	29.2	86	1	231
Guangzhou	7.8.1997	113.483	23.2167	7	27.6	92	1.3	62
Guangzhou	8.8.1997	113.483	23.2167	7	25.6	95	1	102
Guangzhou	9.8.1997	113.483	23.2167	7	27.6	89	0.8	205
Guangzhou	10.8.1997	113.483	23.2167	7	25.9	95	0.5	156
Guangzhou	11.8.1997	113.483	23.2167	7	27.2	89	1.5	315
Guangzhou	12.8.1997	113.483	23.2167	7	26.6	94	1.8	139
Guangzhou	13.8.1997	113.483	23.2167	7	26.3	97	1.5	75
Guangzhou	14.8.1997	113.483	23.2167	7	27.9	91	1.3	354
Guangzhou	15.8.1997	113.483	23.2167	7	27.2	90	0.8	291
Guangzhou	16.8.1997	113.483	23.2167	7	26.2	92	1.3	236
Guangzhou	17.8.1997	113.483	23.2167	7	28.7	78	1.8	559
Guangzhou	18.8.1997	113.483	23.2167	7	29.8	69	2.3	578
Guangzhou	19.8.1997	113.483	23.2167	7	30.5	61	2	530
Guangzhou	20.8.1997	113.483	23.2167	7	29.9	68	2.3	491
Guangzhou	21.8.1997	113.483	23.2167	7	28.7	75	1.3	459
Guangzhou	22.8.1997	113.483	23.2167	7	25.7	89	3	11
Guangzhou	23.8.1997	113.483	23.2167	7	25.9	91	0.5	281
Guangzhou	24.8.1997	113.483	23.2167	7	26.7	87	0.3	382
Guangzhou	25.8.1997	113.483	23.2167	7	27.1	85	1	255
Guangzhou	26.8.1997	113.483	23.2167	7	28.1	81	0.8	514
Guangzhou	27.8.1997	113.483	23.2167	7	28.3	76	0.8	403
Guangzhou	28.8.1997	113.483	23.2167	7	28.7	81	0.8	544
Guangzhou	29.8.1997	113.483	23.2167	7	30.6	66	2	612
Guangzhou	30.8.1997	113.483	23.2167	7	31.8	70	0.8	430
Guangzhou	31.8.1997	113.483	23.2167	7	30.4	79	0.8	293
Guangzhou	1.6.1998	113.483	23.2167	7	27.5	90	1.3	337
Guangzhou	2.6.1998	113.483	23.2167	7	27.4	92	1.5	288
Guangzhou	3.6.1998	113.483	23.2167	7	27.4	86	0.8	299
Guangzhou	4.6.1998	113.483	23.2167	7	26	95	1.3	74
Guangzhou	5.6.1998	113.483	23.2167	7	26.1	85	1.3	231
Guangzhou	6.6.1998	113.483	23.2167	7	23.3	87	0.5	123
Guangzhou	7.6.1998	113.483	23.2167	7	22.6	84	0.8	149
Guangzhou	8.6.1998	113.483	23.2167	7	24.1	91	1.3	146
Guangzhou	9.6.1998	113.483	23.2167	7	25.3	96	0.5	73
Guangzhou	10.6.1998	113.483	23.2167	7	25.9	92	0.5	193
Guangzhou	11.6.1998	113.483	23.2167	7	26.7	91	1.3	235
Guangzhou	12.6.1998	113.483	23.2167	7	28.8	85	2.8	225
Guangzhou	13.6.1998	113.483	23.2167	7	29.6	80	2.3	387
Guangzhou	14.6.1998	113.483	23.2167	7	29.8	79	2.5	362
Guangzhou	15.6.1998	113.483	23.2167	7	30.5	77	2.5	381
Guangzhou	16.6.1998	113.483	23.2167	7	30.6	78	2.3	365
Guangzhou	17.6.1998	113.483	23.2167	7	30.4	79	3	311
Guangzhou	18.6.1998	113.483	23.2167	7	29.8	83	1.8	223
Guangzhou	19.6.1998	113.483	23.2167	7	28.9	86	1.3	205
Guangzhou	20.6.1998	113.483	23.2167	7	28.9	90	2.3	214
Guangzhou	21.6.1998	113.483	23.2167	7	29.8	83	1.8	297
Guangzhou	22.6.1998	113.483	23.2167	7	28.4	85	1.8	266
Guangzhou	23.6.1998	113.483	23.2167	7	25.4	96	1.8	79
Guangzhou	24.6.1998	113.483	23.2167	7	25.8	96	2.3	72
Guangzhou	25.6.1998	113.483	23.2167	7	25.6	97	1.8	41
Guangzhou	26.6.1998	113.483	23.2167	7	28	89	2.5	303
Guangzhou	27.6.1998	113.483	23.2167	7	26.3	94	2	52
Guangzhou	28.6.1998	113.483	23.2167	7	28.4	82	1.5	465
Guangzhou	29.6.1998	113.483	23.2167	7	29.4	79	1.3	443
Guangzhou	30.6.1998	113.483	23.2167	7	29.3	78	2	409
Guangzhou	1.7.1998	113.483	23.2167	7	28.5	83	1.8	255
Guangzhou	2.7.1998	113.483	23.2167	7	25.6	93	2	206
Guangzhou	3.7.1998	113.483	23.2167	7	24.6	97	1.8	167
Guangzhou	4.7.1998	113.483	23.2167	7	24.8	92	1.5	141
Guangzhou	5.7.1998	113.483	23.2167	7	24.5	93	2.3	235
Guangzhou	6.7.1998	113.483	23.2167	7	25.2	94	1.8	262
Guangzhou	7.7.1998	113.483	23.2167	7	27.3	81	1.8	502
Guangzhou	8.7.1998	113.483	23.2167	7	27	86	1	223
Guangzhou	9.7.1998	113.483	23.2167	7	25.8	95	0.8	173
Guangzhou	10.7.1998	113.483	23.2167	7	28.2	86	0.5	392
Guangzhou	11.7.1998	113.483	23.2167	7	29.6	82	0.3	325
Guangzhou	12.7.1998	113.483	23.2167	7	27.3	88	1	147
Guangzhou	13.7.1998	113.483	23.2167	7	27.9	86	1.3	307
Guangzhou	14.7.1998	113.483	23.2167	7	28.5	85	2	332
Guangzhou	15.7.1998	113.483	23.2167	7	30.2	80	1.3	446
Guangzhou	16.7.1998	113.483	23.2167	7	30.2	79	1.5	308
Guangzhou	17.7.1998	113.483	23.2167	7	30.5	77	1.8	392
Guangzhou	18.7.1998	113.483	23.2167	7	31.2	75	2.3	388
Guangzhou	19.7.1998	113.483	23.2167	7	31.2	74	2.3	443
Guangzhou	20.7.1998	113.483	23.2167	7	30.9	75	2	365
Guangzhou	21.7.1998	113.483	23.2167	7	30.6	77	3	335
Guangzhou	22.7.1998	113.483	23.2167	7	30.5	76	2	346
Guangzhou	23.7.1998	113.483	23.2167	7	30.6	76	2.8	308
Guangzhou	24.7.1998	113.483	23.2167	7	30.5	76	2	299
Guangzhou	25.7.1998	113.483	23.2167	7	28.5	86	1	231
Guangzhou	26.7.1998	113.483	23.2167	7	29.2	82	1	356
Guangzhou	27.7.1998	113.483	23.2167	7	30.8	75	1.3	464
Guangzhou	28.7.1998	113.483	23.2167	7	31	75	1	395
Guangzhou	29.7.1998	113.483	23.2167	7	30.9	70	2.3	463
Guangzhou	30.7.1998	113.483	23.2167	7	30.6	73	1.5	375
Guangzhou	31.7.1998	113.483	23.2167	7	31.1	71	2.3	511
Guangzhou	1.8.1998	113.483	23.2167	7	31.3	72	2.3	474
Guangzhou	2.8.1998	113.483	23.2167	7	31.3	73	1.3	395
Guangzhou	3.8.1998	113.483	23.2167	7	31.2	74	1.3	378
Guangzhou	4.8.1998	113.483	23.2167	7	30.9	74	1	348
Guangzhou	5.8.1998	113.483	23.2167	7	31.1	74	1.5	283
Guangzhou	6.8.1998	113.483	23.2167	7	30.7	73	2	354
Guangzhou	7.8.1998	113.483	23.2167	7	28.5	83	2	249
Guangzhou	8.8.1998	113.483	23.2167	7	29.8	76	1.5	412
Guangzhou	9.8.1998	113.483	23.2167	7	30.6	73	0.8	422
Guangzhou	10.8.1998	113.483	23.2167	7	28.9	79	1.8	281
Guangzhou	11.8.1998	113.483	23.2167	7	25.7	91	2.5	151
Guangzhou	12.8.1998	113.483	23.2167	7	27.1	90	2	292
Guangzhou	13.8.1998	113.483	23.2167	7	29.4	83	2	434
Guangzhou	14.8.1998	113.483	23.2167	7	29.8	78	1	488
Guangzhou	15.8.1998	113.483	23.2167	7	30.4	70	2.3	522
Guangzhou	16.8.1998	113.483	23.2167	7	30.7	74	1.5	457
Guangzhou	17.8.1998	113.483	23.2167	7	30.7	70	1.8	435
Guangzhou	18.8.1998	113.483	23.2167	7	29.8	78	1.3	266
Guangzhou	19.8.1998	113.483	23.2167	7	30.6	74	0.5	370
Guangzhou	20.8.1998	113.483	23.2167	7	31.1	75	0.3	399
Guangzhou	21.8.1998	113.483	23.2167	7	30.2	78	1	283
Guangzhou	22.8.1998	113.483	23.2167	7	29.9	77	2	310
Guangzhou	23.8.1998	113.483	23.2167	7	29.3	80	2.3	300
Guangzhou	24.8.1998	113.483	23.2167	7	29.8	80	0.8	296
Guangzhou	25.8.1998	113.483	23.2167	7	29.9	81	0.8	227
Guangzhou	26.8.1998	113.483	23.2167	7	26.7	91	0.5	99
Guangzhou	27.8.1998	113.483	23.2167	7	26.7	92	0.3	164
Guangzhou	28.8.1998	113.483	23.2167	7	27.3	90	1.3	159
Guangzhou	29.8.1998	113.483	23.2167	7	27.9	85	1.3	422
Guangzhou	30.8.1998	113.483	23.2167	7	28.2	82	0.3	351
Guangzhou	31.8.1998	113.483	23.2167	7	25.2	87	1.5	128
Guangzhou	1.6.1999	113.483	23.2167	7	28.1	81	1.8	401
Guangzhou	2.6.1999	113.483	23.2167	7	29.5	77	1.5	347
Guangzhou	3.6.1999	113.483	23.2167	7	30	75	1.8	476
Guangzhou	4.6.1999	113.483	23.2167	7	30.1	74	1	380
Guangzhou	5.6.1999	113.483	23.2167	7	30.3	75	1.8	461
Guangzhou	6.6.1999	113.483	23.2167	7	31.7	63	2.8	482
Guangzhou	7.6.1999	113.483	23.2167	7	27.4	83	3	85
Guangzhou	8.6.1999	113.483	23.2167	7	26	90	5	100
Guangzhou	9.6.1999	113.483	23.2167	7	28.6	85	3.3	399
Guangzhou	10.6.1999	113.483	23.2167	7	29.1	83	2.3	433
Guangzhou	11.6.1999	113.483	23.2167	7	28.7	82	1.8	374
Guangzhou	12.6.1999	113.483	23.2167	7	29	84	1.3	334
Guangzhou	13.6.1999	113.483	23.2167	7	29.6	76	2.3	510
Guangzhou	14.6.1999	113.483	23.2167	7	29.8	74	2	497
Guangzhou	15.6.1999	113.483	23.2167	7	29.9	76	2	390
Guangzhou	16.6.1999	113.483	23.2167	7	29.3	77	2.3	299
Guangzhou	17.6.1999	113.483	23.2167	7	28.2	83	2.3	291
Guangzhou	18.6.1999	113.483	23.2167	7	28	84	2.3	287
Guangzhou	19.6.1999	113.483	23.2167	7	27.2	85	0.8	371
Guangzhou	20.6.1999	113.483	23.2167	7	26.6	91	1.5	251
Guangzhou	21.6.1999	113.483	23.2167	7	27.3	88	2.3	263
Guangzhou	22.6.1999	113.483	23.2167	7	26.8	95	1.3	99
Guangzhou	23.6.1999	113.483	23.2167	7	26.4	93	1.8	141
Guangzhou	24.6.1999	113.483	23.2167	7	28.2	84	3.3	251
Guangzhou	25.6.1999	113.483	23.2167	7	29.1	79	3	432
Guangzhou	26.6.1999	113.483	23.2167	7	29.5	78	2	425
Guangzhou	27.6.1999	113.483	23.2167	7	30	74	2.8	481
Guangzhou	28.6.1999	113.483	23.2167	7	29.8	74	2.3	473
Guangzhou	29.6.1999	113.483	23.2167	7	29.8	75	2.5	407
Guangzhou	30.6.1999	113.483	23.2167	7	29.3	78	2	383
Guangzhou	1.7.1999	113.483	23.2167	7	29.6	77	1.3	414
Guangzhou	2.7.1999	113.483	23.2167	7	30	75	1.8	346
Guangzhou	3.7.1999	113.483	23.2167	7	28	85	1.5	167
Guangzhou	4.7.1999	113.483	23.2167	7	28	84	2	356
Guangzhou	5.7.1999	113.483	23.2167	7	27.5	85	2.8	229
Guangzhou	6.7.1999	113.483	23.2167	7	27.2	85	1.8	205
Guangzhou	7.7.1999	113.483	23.2167	7	28	84	1.5	329
Guangzhou	8.7.1999	113.483	23.2167	7	27.1	89	2	260
Guangzhou	9.7.1999	113.483	23.2167	7	26.5	95	0.8	56
Guangzhou	10.7.1999	113.483	23.2167	7	27.8	90	1.8	174
Guangzhou	11.7.1999	113.483	23.2167	7	27.3	95	1.3	205
Guangzhou	12.7.1999	113.483	23.2167	7	29.3	84	2.3	341
Guangzhou	13.7.1999	113.483	23.2167	7	28.6	87	2	257
Guangzhou	14.7.1999	113.483	23.2167	7	29.3	84	1	412
Guangzhou	15.7.1999	113.483	23.2167	7	28.6	86	1.5	277
Guangzhou	16.7.1999	113.483	23.2167	7	27.8	91	1.5	214
Guangzhou	17.7.1999	113.483	23.2167	7	29.6	82	2.3	419
Guangzhou	18.7.1999	113.483	23.2167	7	29.6	81	1.5	259
Guangzhou	19.7.1999	113.483	23.2167	7	30.2	79	2.3	270
Guangzhou	20.7.1999	113.483	23.2167	7	29.8	82	0.5	348
Guangzhou	21.7.1999	113.483	23.2167	7	30.4	79	2	300
Guangzhou	22.7.1999	113.483	23.2167	7	29.2	84	1.3	299
Guangzhou	23.7.1999	113.483	23.2167	7	28.5	85	0.5	382
Guangzhou	24.7.1999	113.483	23.2167	7	29.8	84	1.3	441
Guangzhou	25.7.1999	113.483	23.2167	7	27.6	89	1	260
Guangzhou	26.7.1999	113.483	23.2167	7	29.4	75	2	450
Guangzhou	27.7.1999	113.483	23.2167	7	28.7	77	1.8	320
Guangzhou	28.7.1999	113.483	23.2167	7	29.6	78	1.5	442
Guangzhou	29.7.1999	113.483	23.2167	7	30.7	77	2	394
Guangzhou	30.7.1999	113.483	23.2167	7	30.4	76	1.8	326
Guangzhou	31.7.1999	113.483	23.2167	7	29.7	78	1.8	372
Guangzhou	1.8.1999	113.483	23.2167	7	30.7	72	1.8	448
Guangzhou	2.8.1999	113.483	23.2167	7	29.6	80	1.3	233
Guangzhou	3.8.1999	113.483	23.2167	7	28.5	84	1	325
Guangzhou	4.8.1999	113.483	23.2167	7	27.7	87	2	282
Guangzhou	5.8.1999	113.483	23.2167	7	28.5	84	2.5	412
Guangzhou	6.8.1999	113.483	23.2167	7	28.8	82	1.5	438
Guangzhou	7.8.1999	113.483	23.2167	7	30.4	77	0.8	395
Guangzhou	8.8.1999	113.483	23.2167	7	30.2	79	2.3	375
Guangzhou	9.8.1999	113.483	23.2167	7	27.7	91	1.5	125
Guangzhou	10.8.1999	113.483	23.2167	7	27.4	90	1.5	211
Guangzhou	11.8.1999	113.483	23.2167	7	26.7	95	1.3	92
Guangzhou	12.8.1999	113.483	23.2167	7	26.5	93	2.3	26
Guangzhou	13.8.1999	113.483	23.2167	7	26.6	93	1.5	123
Guangzhou	14.8.1999	113.483	23.2167	7	27.4	90	1.5	238
Guangzhou	15.8.1999	113.483	23.2167	7	28.6	84	2.3	413
Guangzhou	16.8.1999	113.483	23.2167	7	28.4	85	1.3	235
Guangzhou	17.8.1999	113.483	23.2167	7	29.5	77	1.5	485
Guangzhou	18.8.1999	113.483	23.2167	7	29.8	72	1.5	468
Guangzhou	19.8.1999	113.483	23.2167	7	29.8	78	1	366
Guangzhou	20.8.1999	113.483	23.2167	7	30.1	75	0.5	425
Guangzhou	21.8.1999	113.483	23.2167	7	31	66	2.8	470
Guangzhou	22.8.1999	113.483	23.2167	7	26.9	83	4.8	154
Guangzhou	23.8.1999	113.483	23.2167	7	23.5	97	4.3	0
Guangzhou	24.8.1999	113.483	23.2167	7	25.2	94	2	233
Guangzhou	25.8.1999	113.483	23.2167	7	25.8	93	1	167
Guangzhou	26.8.1999	113.483	23.2167	7	25.4	93	2	128
Guangzhou	27.8.1999	113.483	23.2167	7	25.1	97	0.3	35
Guangzhou	28.8.1999	113.483	23.2167	7	25.2	94	1.8	194
Guangzhou	29.8.1999	113.483	23.2167	7	26.2	93	1	184
Guangzhou	30.8.1999	113.483	23.2167	7	25.9	93	1.8	195
Guangzhou	31.8.1999	113.483	23.2167	7	25.6	89	1.5	272
Guangzhou	1.6.2000	113.483	23.2167	7	28.2	82	1.5	271
Guangzhou	2.6.2000	113.483	23.2167	7	29.5	74	2.5	487
Guangzhou	3.6.2000	113.483	23.2167	7	30.3	73	1.5	428
Guangzhou	4.6.2000	113.483	23.2167	7	31	72	1.5	474
Guangzhou	5.6.2000	113.483	23.2167	7	31.6	68	2	496
Guangzhou	6.6.2000	113.483	23.2167	7	30.4	73	2.3	405
Guangzhou	7.6.2000	113.483	23.2167	7	30.5	72	2.5	416
Guangzhou	8.6.2000	113.483	23.2167	7	30.7	74	2.5	470
Guangzhou	9.6.2000	113.483	23.2167	7	27.9	85	2.5	144
Guangzhou	10.6.2000	113.483	23.2167	7	30	78	2	304
Guangzhou	11.6.2000	113.483	23.2167	7	29	80	1.8	296
Guangzhou	12.6.2000	113.483	23.2167	7	22.5	92	2.5	80
Guangzhou	13.6.2000	113.483	23.2167	7	22.7	83	1.5	248
Guangzhou	14.6.2000	113.483	23.2167	7	24.8	68	0.5	451
Guangzhou	15.6.2000	113.483	23.2167	7	25.9	68	1.3	379
Guangzhou	16.6.2000	113.483	23.2167	7	27.9	66	0.8	420
Guangzhou	17.6.2000	113.483	23.2167	7	28.4	72	1.3	456
Guangzhou	18.6.2000	113.483	23.2167	7	25.9	90	1.5	61
Guangzhou	19.6.2000	113.483	23.2167	7	28	83	1	342
Guangzhou	20.6.2000	113.483	23.2167	7	26.1	93	1.8	182
Guangzhou	21.6.2000	113.483	23.2167	7	27.3	87	2.5	235
Guangzhou	22.6.2000	113.483	23.2167	7	28.9	80	3	387
Guangzhou	23.6.2000	113.483	23.2167	7	27.8	84	2	271
Guangzhou	24.6.2000	113.483	23.2167	7	29	75	3.3	522
Guangzhou	25.6.2000	113.483	23.2167	7	28.3	82	3	429
Guangzhou	26.6.2000	113.483	23.2167	7	28.2	84	2	284
Guangzhou	27.6.2000	113.483	23.2167	7	29.2	78	2.5	466
Guangzhou	28.6.2000	113.483	23.2167	7	30.1	73	1.8	491
Guangzhou	29.6.2000	113.483	23.2167	7	30.5	71	1.8	430
Guangzhou	30.6.2000	113.483	23.2167	7	30.8	72	1	422
Guangzhou	1.7.2000	113.483	23.2167	7	30.4	74	1	429
Guangzhou	2.7.2000	113.483	23.2167	7	29.7	70	2.3	451
Guangzhou	3.7.2000	113.483	23.2167	7	28.9	73	1.5	410
Guangzhou	4.7.2000	113.483	23.2167	7	29.2	75	1.3	362
Guangzhou	5.7.2000	113.483	23.2167	7	29.6	71	1.5	455
Guangzhou	6.7.2000	113.483	23.2167	7	27.6	81	1.3	191
Guangzhou	7.7.2000	113.483	23.2167	7	27.9	82	1	419
Guangzhou	8.7.2000	113.483	23.2167	7	28.6	81	2.3	543
Guangzhou	9.7.2000	113.483	23.2167	7	29.9	74	1.3	477
Guangzhou	10.7.2000	113.483	23.2167	7	28.5	82	1	291
Guangzhou	11.7.2000	113.483	23.2167	7	27.9	84	2.5	330
Guangzhou	12.7.2000	113.483	23.2167	7	29	76	2.8	466
Guangzhou	13.7.2000	113.483	23.2167	7	29.7	70	2	462
Guangzhou	14.7.2000	113.483	23.2167	7	29.7	73	2	440
Guangzhou	15.7.2000	113.483	23.2167	7	30.3	69	1.5	516
Guangzhou	16.7.2000	113.483	23.2167	7	30.9	64	3	508
Guangzhou	17.7.2000	113.483	23.2167	7	25.5	92	3.5	0
Guangzhou	18.7.2000	113.483	23.2167	7	25.8	94	1.8	124
Guangzhou	19.7.2000	113.483	23.2167	7	27	92	2	254
Guangzhou	20.7.2000	113.483	23.2167	7	26.5	91	2.3	181
Guangzhou	21.7.2000	113.483	23.2167	7	25.6	92	1.8	195
Guangzhou	22.7.2000	113.483	23.2167	7	26.9	88	1.3	282
Guangzhou	23.7.2000	113.483	23.2167	7	28.1	81	0.5	398
Guangzhou	24.7.2000	113.483	23.2167	7	29.4	75	1.5	482
Guangzhou	25.7.2000	113.483	23.2167	7	30.4	74	2.3	474
Guangzhou	26.7.2000	113.483	23.2167	7	30.8	74	1.3	475
Guangzhou	27.7.2000	113.483	23.2167	7	31.1	76	1.8	394
Guangzhou	28.7.2000	113.483	23.2167	7	31.2	75	2.3	378
Guangzhou	29.7.2000	113.483	23.2167	7	31.1	73	2.5	421
Guangzhou	30.7.2000	113.483	23.2167	7	31	72	1.8	388
Guangzhou	31.7.2000	113.483	23.2167	7	27.1	87	2.3	176
Guangzhou	1.8.2000	113.483	23.2167	7	26	91	1.8	175
Guangzhou	2.8.2000	113.483	23.2167	7	27.1	89	2	178
Guangzhou	3.8.2000	113.483	23.2167	7	26.2	94	1.8	176
Guangzhou	4.8.2000	113.483	23.2167	7	27.1	89	1.8	303
Guangzhou	5.8.2000	113.483	23.2167	7	25.6	93	1.8	120
Guangzhou	6.8.2000	113.483	23.2167	7	26.5	87	1.5	257
Guangzhou	7.8.2000	113.483	23.2167	7	26.1	93	1	260
Guangzhou	8.8.2000	113.483	23.2167	7	28	84	1.3	329
Guangzhou	9.8.2000	113.483	23.2167	7	29	79	0.8	473
Guangzhou	10.8.2000	113.483	23.2167	7	30.5	76	0.8	509
Guangzhou	11.8.2000	113.483	23.2167	7	31.7	74	1.5	464
Guangzhou	12.8.2000	113.483	23.2167	7	29.1	80	1	238
Guangzhou	13.8.2000	113.483	23.2167	7	27.2	90	1	195
Guangzhou	14.8.2000	113.483	23.2167	7	27.4	89	1.3	174
Guangzhou	15.8.2000	113.483	23.2167	7	27.4	89	1	230
Guangzhou	16.8.2000	113.483	23.2167	7	27.4	90	1	227
Guangzhou	17.8.2000	113.483	23.2167	7	25.4	92	1	186
Guangzhou	18.8.2000	113.483	23.2167	7	27.2	88	0.3	283
Guangzhou	19.8.2000	113.483	23.2167	7	28.8	84	0.8	315
Guangzhou	20.8.2000	113.483	23.2167	7	29.9	79	1.5	387
Guangzhou	21.8.2000	113.483	23.2167	7	30.6	68	2.3	517
Guangzhou	22.8.2000	113.483	23.2167	7	30.2	71	0.5	491
Guangzhou	23.8.2000	113.483	23.2167	7	30.2	76	1.8	431
Guangzhou	24.8.2000	113.483	23.2167	7	27.7	88	1.3	139
Guangzhou	25.8.2000	113.483	23.2167	7	26.7	94	0.3	99
Guangzhou	26.8.2000	113.483	23.2167	7	28.1	87	1.3	309
Guangzhou	27.8.2000	113.483	23.2167	7	28.2	84	1.3	325
Guangzhou	28.8.2000	113.483	23.2167	7	29.2	74	2.3	403
Guangzhou	29.8.2000	113.483	23.2167	7	30.2	68	2.5	550
Guangzhou	30.8.2000	113.483	23.2167	7	30.6	66	2.3	472
Guangzhou	31.8.2000	113.483	23.2167	7	29.1	71	3.5	266
Guangzhou	1.6.2001	113.483	23.2167	7	26.3	76	1.5	155
Guangzhou	2.6.2001	113.483	23.2167	7	25.7	77	1.3	169
Guangzhou	3.6.2001	113.483	23.2167	7	26.3	88	2.5	138
Guangzhou	4.6.2001	113.483	23.2167	7	26.7	88	1.5	219
Guangzhou	5.6.2001	113.483	23.2167	7	25.2	93	0.8	128
Guangzhou	6.6.2001	113.483	23.2167	7	25.5	94	1.5	84
Guangzhou	7.6.2001	113.483	23.2167	7	25.3	94	1.8	25
Guangzhou	8.6.2001	113.483	23.2167	7	25.5	91	2	110
Guangzhou	9.6.2001	113.483	23.2167	7	24.9	94	1.3	0
Guangzhou	10.6.2001	113.483	23.2167	7	25.6	96	1.8	51
Guangzhou	11.6.2001	113.483	23.2167	7	25.2	96	0.3	147
Guangzhou	12.6.2001	113.483	23.2167	7	26.3	87	0.8	391
Guangzhou	13.6.2001	113.483	23.2167	7	26	89	1.3	201
Guangzhou	14.6.2001	113.483	23.2167	7	26.2	77	1	554
Guangzhou	15.6.2001	113.483	23.2167	7	27.5	80	1.8	313
Guangzhou	16.6.2001	113.483	23.2167	7	29.1	77	2.8	479
Guangzhou	17.6.2001	113.483	23.2167	7	28.6	81	3	363
Guangzhou	18.6.2001	113.483	23.2167	7	29.5	77	2.5	384
Guangzhou	19.6.2001	113.483	23.2167	7	29.3	77	0.8	396
Guangzhou	20.6.2001	113.483	23.2167	7	29.4	82	1.5	361
Guangzhou	21.6.2001	113.483	23.2167	7	29.8	78	0.8	354
Guangzhou	22.6.2001	113.483	23.2167	7	30.6	71	1.5	492
Guangzhou	23.6.2001	113.483	23.2167	7	31.2	70	1.5	526
Guangzhou	24.6.2001	113.483	23.2167	7	27.9	83	2.3	355
Guangzhou	25.6.2001	113.483	23.2167	7	27.5	85	2	295
Guangzhou	26.6.2001	113.483	23.2167	7	26.1	90	2.8	122
Guangzhou	27.6.2001	113.483	23.2167	7	24.7	96	2.3	18
Guangzhou	28.6.2001	113.483	23.2167	7	27	88	2.3	305
Guangzhou	29.6.2001	113.483	23.2167	7	28.1	81	1	327
Guangzhou	30.6.2001	113.483	23.2167	7	28.6	79	2	451
Guangzhou	1.7.2001	113.483	23.2167	7	26.7	87	2.3	193
Guangzhou	2.7.2001	113.483	23.2167	7	25.7	94	2.5	211
Guangzhou	3.7.2001	113.483	23.2167	7	27.9	80	2	383
Guangzhou	4.7.2001	113.483	23.2167	7	29.8	72	1.5	601
Guangzhou	5.7.2001	113.483	23.2167	7	31.7	61	2.5	402
Guangzhou	6.7.2001	113.483	23.2167	7	26	90	2.8	5
Guangzhou	7.7.2001	113.483	23.2167	7	27.2	90	3	251
Guangzhou	8.7.2001	113.483	23.2167	7	28.8	83	1.8	383
Guangzhou	9.7.2001	113.483	23.2167	7	29.8	76	1.3	464
Guangzhou	10.7.2001	113.483	23.2167	7	30.3	73	1.8	433
Guangzhou	11.7.2001	113.483	23.2167	7	31.2	73	1	410
Guangzhou	12.7.2001	113.483	23.2167	7	31.2	75	1	334
Guangzhou	13.7.2001	113.483	23.2167	7	26.3	88	1.8	142
Guangzhou	14.7.2001	113.483	23.2167	7	26.5	88	1.5	201
Guangzhou	15.7.2001	113.483	23.2167	7	25.1	95	1.5	95
Guangzhou	16.7.2001	113.483	23.2167	7	26.3	88	1.5	239
Guangzhou	17.7.2001	113.483	23.2167	7	24.7	95	1.5	70
Guangzhou	18.7.2001	113.483	23.2167	7	26.9	87	2.3	330
Guangzhou	19.7.2001	113.483	23.2167	7	28.3	81	2.3	470
Guangzhou	20.7.2001	113.483	23.2167	7	28.5	81	1.5	286
Guangzhou	21.7.2001	113.483	23.2167	7	26.7	90	1	121
Guangzhou	22.7.2001	113.483	23.2167	7	27.3	88	2.8	355
Guangzhou	23.7.2001	113.483	23.2167	7	29.1	79	0.3	390
Guangzhou	24.7.2001	113.483	23.2167	7	29.2	81	0.5	419
Guangzhou	25.7.2001	113.483	23.2167	7	26.6	84	2.3	279
Guangzhou	26.7.2001	113.483	23.2167	7	27.5	80	3	267
Guangzhou	27.7.2001	113.483	23.2167	7	27.5	88	2	306
Guangzhou	28.7.2001	113.483	23.2167	7	29.3	79	1.5	421
Guangzhou	29.7.2001	113.483	23.2167	7	30.4	74	1.8	425
Guangzhou	30.7.2001	113.483	23.2167	7	30.8	72	1	429
Guangzhou	31.7.2001	113.483	23.2167	7	30.8	75	2.3	327
Guangzhou	1.8.2001	113.483	23.2167	7	27.5	88	2	112
Guangzhou	2.8.2001	113.483	23.2167	7	26.1	88	1.5	199
Guangzhou	3.8.2001	113.483	23.2167	7	26.9	86	1	360
Guangzhou	4.8.2001	113.483	23.2167	7	29	81	0.8	483
Guangzhou	5.8.2001	113.483	23.2167	7	30.5	73	2.3	477
Guangzhou	6.8.2001	113.483	23.2167	7	30.7	74	1.5	376
Guangzhou	7.8.2001	113.483	23.2167	7	31.5	71	1.3	521
Guangzhou	8.8.2001	113.483	23.2167	7	31.1	74	1	383
Guangzhou	9.8.2001	113.483	23.2167	7	31	72	2	449
Guangzhou	10.8.2001	113.483	23.2167	7	30.4	73	2.5	408
Guangzhou	11.8.2001	113.483	23.2167	7	28.6	82	1.8	197
Guangzhou	12.8.2001	113.483	23.2167	7	28.1	82	2	408
Guangzhou	13.8.2001	113.483	23.2167	7	28.1	79	0.5	489
Guangzhou	14.8.2001	113.483	23.2167	7	28.6	78	0.3	407
Guangzhou	15.8.2001	113.483	23.2167	7	28.8	79	1	436
Guangzhou	16.8.2001	113.483	23.2167	7	28.2	78	0.3	382
Guangzhou	17.8.2001	113.483	23.2167	7	28.2	80	1	304
Guangzhou	18.8.2001	113.483	23.2167	7	28.6	82	0.5	368
Guangzhou	19.8.2001	113.483	23.2167	7	28.6	81	1.3	255
Guangzhou	20.8.2001	113.483	23.2167	7	30.3	75	0.5	428
Guangzhou	21.8.2001	113.483	23.2167	7	31	73	0.8	415
Guangzhou	22.8.2001	113.483	23.2167	7	30.7	77	0.8	305
Guangzhou	23.8.2001	113.483	23.2167	7	31	76	1	387
Guangzhou	24.8.2001	113.483	23.2167	7	31.1	76	1.3	348
Guangzhou	25.8.2001	113.483	23.2167	7	29.8	82	1.5	265
Guangzhou	26.8.2001	113.483	23.2167	7	29.2	78	1.3	372
Guangzhou	27.8.2001	113.483	23.2167	7	28.6	79	1.5	357
Guangzhou	28.8.2001	113.483	23.2167	7	28.3	76	2	304
Guangzhou	29.8.2001	113.483	23.2167	7	27.7	84	2.5	354
Guangzhou	30.8.2001	113.483	23.2167	7	26.7	89	2.5	178
Guangzhou	31.8.2001	113.483	23.2167	7	25.9	97	2.3	45
Guangzhou	1.6.2002	113.483	23.2167	7	29.3	75	1.5	365
Guangzhou	2.6.2002	113.483	23.2167	7	27.5	81	1.3	116
Guangzhou	3.6.2002	113.483	23.2167	7	27.8	72	2	467
Guangzhou	4.6.2002	113.483	23.2167	7	28.7	63	2.5	556
Guangzhou	5.6.2002	113.483	23.2167	7	29.6	68	2.3	502
Guangzhou	6.6.2002	113.483	23.2167	7	29.6	69	1.3	503
Guangzhou	7.6.2002	113.483	23.2167	7	30	70	1.5	384
Guangzhou	8.6.2002	113.483	23.2167	7	30	69	2.3	471
Guangzhou	9.6.2002	113.483	23.2167	7	27.5	82	2.3	225
Guangzhou	10.6.2002	113.483	23.2167	7	26.7	88	1.3	253
Guangzhou	11.6.2002	113.483	23.2167	7	26.7	92	1.5	79
Guangzhou	12.6.2002	113.483	23.2167	7	26.3	91	0.3	167
Guangzhou	13.6.2002	113.483	23.2167	7	26.3	89	1.3	187
Guangzhou	14.6.2002	113.483	23.2167	7	28.7	79	2	373
Guangzhou	15.6.2002	113.483	23.2167	7	29.1	79	2	296
Guangzhou	16.6.2002	113.483	23.2167	7	29.6	76	2.5	285
Guangzhou	17.6.2002	113.483	23.2167	7	28.8	80	1.8	206
Guangzhou	18.6.2002	113.483	23.2167	7	28.8	80	2.5	241
Guangzhou	19.6.2002	113.483	23.2167	7	29	79	3	303
Guangzhou	20.6.2002	113.483	23.2167	7	29.2	80	2.8	403
Guangzhou	21.6.2002	113.483	23.2167	7	29.2	80	2	338
Guangzhou	22.6.2002	113.483	23.2167	7	29.5	77	1.3	410
Guangzhou	23.6.2002	113.483	23.2167	7	28.7	83	2.5	296
Guangzhou	24.6.2002	113.483	23.2167	7	28.8	82	1.5	269
Guangzhou	25.6.2002	113.483	23.2167	7	30.4	76	1.8	407
Guangzhou	26.6.2002	113.483	23.2167	7	31	73	2.3	484
Guangzhou	27.6.2002	113.483	23.2167	7	30.8	73	2.3	414
Guangzhou	28.6.2002	113.483	23.2167	7	30.7	74	1.8	378
Guangzhou	29.6.2002	113.483	23.2167	7	31	69	1.5	438
Guangzhou	30.6.2002	113.483	23.2167	7	27.5	88	1.5	206
Guangzhou	1.7.2002	113.483	23.2167	7	26.1	92	1	103
Guangzhou	2.7.2002	113.483	23.2167	7	25.7	94	0.5	114
Guangzhou	3.7.2002	113.483	23.2167	7	27.7	85	0.5	264
Guangzhou	4.7.2002	113.483	23.2167	7	29.4	78	0.5	508
Guangzhou	5.7.2002	113.483	23.2167	7	29.5	81	1.3	436
Guangzhou	6.7.2002	113.483	23.2167	7	29.5	78	1.3	408
Guangzhou	7.7.2002	113.483	23.2167	7	28.4	82	0.8	337
Guangzhou	8.7.2002	113.483	23.2167	7	28.1	79	1.5	362
Guangzhou	9.7.2002	113.483	23.2167	7	29.5	69	2.3	499
Guangzhou	10.7.2002	113.483	23.2167	7	30.2	65	1.5	536
Guangzhou	11.7.2002	113.483	23.2167	7	29.6	75	0.3	267
Guangzhou	12.7.2002	113.483	23.2167	7	30.7	76	1.8	341
Guangzhou	13.7.2002	113.483	23.2167	7	31.7	69	2	431
Guangzhou	14.7.2002	113.483	23.2167	7	31.8	72	1.8	455
Guangzhou	15.7.2002	113.483	23.2167	7	30.8	72	2	550
Guangzhou	16.7.2002	113.483	23.2167	7	28.1	83	1.8	175
Guangzhou	17.7.2002	113.483	23.2167	7	27.6	86	1.3	205
Guangzhou	18.7.2002	113.483	23.2167	7	28.2	87	1	146
Guangzhou	19.7.2002	113.483	23.2167	7	28	88	1	63
Guangzhou	20.7.2002	113.483	23.2167	7	26.8	93	2	35
Guangzhou	21.7.2002	113.483	23.2167	7	26.9	89	1.8	354
Guangzhou	22.7.2002	113.483	23.2167	7	28	84	1.8	198
Guangzhou	23.7.2002	113.483	23.2167	7	27.4	83	2	346
Guangzhou	24.7.2002	113.483	23.2167	7	28.4	81	2.3	423
Guangzhou	25.7.2002	113.483	23.2167	7	28.6	85	1.5	251
Guangzhou	26.7.2002	113.483	23.2167	7	26.3	93	1.8	103
Guangzhou	27.7.2002	113.483	23.2167	7	26.7	92	1.5	157
Guangzhou	28.7.2002	113.483	23.2167	7	27.7	88	0.8	408
Guangzhou	29.7.2002	113.483	23.2167	7	27.5	82	2	324
Guangzhou	30.7.2002	113.483	23.2167	7	27.7	86	2.3	230
Guangzhou	31.7.2002	113.483	23.2167	7	27.6	87	1.5	158
Guangzhou	1.8.2002	113.483	23.2167	7	28.6	80	0.5	539
Guangzhou	2.8.2002	113.483	23.2167	7	28.3	82	0.3	432
Guangzhou	3.8.2002	113.483	23.2167	7	28.2	89	0.8	225
Guangzhou	4.8.2002	113.483	23.2167	7	29	77	3	373
Guangzhou	5.8.2002	113.483	23.2167	7	27.4	82	2.3	250
Guangzhou	6.8.2002	113.483	23.2167	7	26.5	89	1.5	182
Guangzhou	7.8.2002	113.483	23.2167	7	27.9	86	1	231
Guangzhou	8.8.2002	113.483	23.2167	7	27.2	90	1	142
Guangzhou	9.8.2002	113.483	23.2167	7	25.7	92	1	116
Guangzhou	10.8.2002	113.483	23.2167	7	26.4	89	1.5	263
Guangzhou	11.8.2002	113.483	23.2167	7	27.2	84	0.8	339
Guangzhou	12.8.2002	113.483	23.2167	7	28.4	81	1.3	363
Guangzhou	13.8.2002	113.483	23.2167	7	29.3	77	0.8	374
Guangzhou	14.8.2002	113.483	23.2167	7	29.1	81	0.5	243
Guangzhou	15.8.2002	113.483	23.2167	7	29.8	74	0.5	377
Guangzhou	16.8.2002	113.483	23.2167	7	29	76	0.5	397
Guangzhou	17.8.2002	113.483	23.2167	7	28.1	79	1.3	417
Guangzhou	18.8.2002	113.483	23.2167	7	27.4	80	2.5	169
Guangzhou	19.8.2002	113.483	23.2167	7	26.6	87	2.8	239
Guangzhou	20.8.2002	113.483	23.2167	7	26.5	92	2.5	181
Guangzhou	21.8.2002	113.483	23.2167	7	28.8	81	1.3	323
Guangzhou	22.8.2002	113.483	23.2167	7	29.4	81	0	355
Guangzhou	23.8.2002	113.483	23.2167	7	29.7	78	1.3	305
Guangzhou	24.8.2002	113.483	23.2167	7	30.1	70	1.8	399
Guangzhou	25.8.2002	113.483	23.2167	7	30.3	71	2	335
Guangzhou	26.8.2002	113.483	23.2167	7	30.6	74	1.5	371
Guangzhou	27.8.2002	113.483	23.2167	7	28.8	81	0.8	257
Guangzhou	28.8.2002	113.483	23.2167	7	28.5	74	1	506
Guangzhou	29.8.2002	113.483	23.2167	7	30	66	1	522
Guangzhou	30.8.2002	113.483	23.2167	7	29.9	65	1.3	466
Guangzhou	31.8.2002	113.483	23.2167	7	29.7	63	0.5	468
Guangzhou	1.6.2003	113.483	23.2167	7	28.7	58	1.3	465
Guangzhou	2.6.2003	113.483	23.2167	7	28.4	63	1.5	409
Guangzhou	3.6.2003	113.483	23.2167	7	27.2	70	2.3	209
Guangzhou	4.6.2003	113.483	23.2167	7	28.5	70	0.8	300
Guangzhou	5.6.2003	113.483	23.2167	7	28.8	64	2.3	454
Guangzhou	6.6.2003	113.483	23.2167	7	27.5	83	1.5	182
Guangzhou	7.6.2003	113.483	23.2167	7	26.6	85	2	221
Guangzhou	8.6.2003	113.483	23.2167	7	28.1	75	1.8	388
Guangzhou	9.6.2003	113.483	23.2167	7	25.5	91	1.5	49
Guangzhou	10.6.2003	113.483	23.2167	7	25.7	91	1.8	210
Guangzhou	11.6.2003	113.483	23.2167	7	25.6	94	1.5	99
Guangzhou	12.6.2003	113.483	23.2167	7	26.1	88	0.5	228
Guangzhou	13.6.2003	113.483	23.2167	7	26.2	93	0.5	84
Guangzhou	14.6.2003	113.483	23.2167	7	25.8	90	0.8	207
Guangzhou	15.6.2003	113.483	23.2167	7	24.8	88	1.3	182
Guangzhou	16.6.2003	113.483	23.2167	7	26.6	86	1	232
Guangzhou	17.6.2003	113.483	23.2167	7	28.4	70	1	539
Guangzhou	18.6.2003	113.483	23.2167	7	29.2	70	1.3	513
Guangzhou	19.6.2003	113.483	23.2167	7	29.9	69	1.3	359
Guangzhou	20.6.2003	113.483	23.2167	7	29.4	77	2.3	342
Guangzhou	21.6.2003	113.483	23.2167	7	27.6	84	2.5	314
Guangzhou	22.6.2003	113.483	23.2167	7	26.6	91	2.3	153
Guangzhou	23.6.2003	113.483	23.2167	7	27.7	87	1.3	283
Guangzhou	24.6.2003	113.483	23.2167	7	29.2	78	1.5	411
Guangzhou	25.6.2003	113.483	23.2167	7	28.2	83	2	213
Guangzhou	26.6.2003	113.483	23.2167	7	29.4	81	2.3	242
Guangzhou	27.6.2003	113.483	23.2167	7	27.4	91	1.8	56
Guangzhou	28.6.2003	113.483	23.2167	7	27.3	85	1.3	260
Guangzhou	29.6.2003	113.483	23.2167	7	28.6	77	2	444
Guangzhou	30.6.2003	113.483	23.2167	7	29.4	76	2.8	433
Guangzhou	1.7.2003	113.483	23.2167	7	29.8	74	1.5	464
Guangzhou	2.7.2003	113.483	23.2167	7	30.3	71	2	499
Guangzhou	3.7.2003	113.483	23.2167	7	30.3	71	2	499
Guangzhou	4.7.2003	113.483	23.2167	7	30.9	69	1.5	401
Guangzhou	5.7.2003	113.483	23.2167	7	30.7	70	2.3	524
Guangzhou	6.7.2003	113.483	23.2167	7	30.5	71	2.3	481
Guangzhou	7.7.2003	113.483	23.2167	7	30.6	71	2	460
Guangzhou	8.7.2003	113.483	23.2167	7	30.7	69	2.5	495
Guangzhou	9.7.2003	113.483	23.2167	7	30.4	71	2	442
Guangzhou	10.7.2003	113.483	23.2167	7	30.9	67	2.8	505
Guangzhou	11.7.2003	113.483	23.2167	7	28.9	78	3.8	423
Guangzhou	12.7.2003	113.483	23.2167	7	29.6	79	2.5	425
Guangzhou	13.7.2003	113.483	23.2167	7	30.8	72	2	397
Guangzhou	14.7.2003	113.483	23.2167	7	31.9	64	1.8	552
Guangzhou	15.7.2003	113.483	23.2167	7	32.3	67	2	501
Guangzhou	16.7.2003	113.483	23.2167	7	31.9	69	2	397
Guangzhou	17.7.2003	113.483	23.2167	7	31.5	69	1.8	453
Guangzhou	18.7.2003	113.483	23.2167	7	30.6	71	2	357
Guangzhou	19.7.2003	113.483	23.2167	7	31.1	65	1.8	529
Guangzhou	20.7.2003	113.483	23.2167	7	30.2	74	2	325
Guangzhou	21.7.2003	113.483	23.2167	7	27.1	87	1	284
Guangzhou	22.7.2003	113.483	23.2167	7	29.5	75	1.3	461
Guangzhou	23.7.2003	113.483	23.2167	7	32.3	61	2	430
Guangzhou	24.7.2003	113.483	23.2167	7	28.4	75	5	210
Guangzhou	25.7.2003	113.483	23.2167	7	28.6	81	3.3	345
Guangzhou	26.7.2003	113.483	23.2167	7	29.3	77	1.8	490
Guangzhou	27.7.2003	113.483	23.2167	7	30.5	72	1.3	444
Guangzhou	28.7.2003	113.483	23.2167	7	30.3	75	2	434
Guangzhou	29.7.2003	113.483	23.2167	7	30.7	67	2	514
Guangzhou	30.7.2003	113.483	23.2167	7	30.9	71	2	384
Guangzhou	31.7.2003	113.483	23.2167	7	31.3	70	1.8	393
Guangzhou	1.8.2003	113.483	23.2167	7	31.2	70	2	324
Guangzhou	2.8.2003	113.483	23.2167	7	31.7	68	1.3	366
Guangzhou	3.8.2003	113.483	23.2167	7	31.6	70	1.5	361
Guangzhou	4.8.2003	113.483	23.2167	7	32	70	1.3	438
Guangzhou	5.8.2003	113.483	23.2167	7	27.6	86	1.3	303
Guangzhou	6.8.2003	113.483	23.2167	7	27.2	90	1.3	184
Guangzhou	7.8.2003	113.483	23.2167	7	27.7	87	1.8	258
Guangzhou	8.8.2003	113.483	23.2167	7	29.9	79	1.3	354
Guangzhou	9.8.2003	113.483	23.2167	7	30.9	74	1.8	455
Guangzhou	10.8.2003	113.483	23.2167	7	31.3	74	0.8	400
Guangzhou	11.8.2003	113.483	23.2167	7	31.7	74	2	398
Guangzhou	12.8.2003	113.483	23.2167	7	29.5	79	2	295
Guangzhou	13.8.2003	113.483	23.2167	7	29	85	1.5	300
Guangzhou	14.8.2003	113.483	23.2167	7	29.7	82	1.5	310
Guangzhou	15.8.2003	113.483	23.2167	7	29.9	83	1.3	382
Guangzhou	16.8.2003	113.483	23.2167	7	28.4	85	0.8	270
Guangzhou	17.8.2003	113.483	23.2167	7	28.4	85	1.3	264
Guangzhou	18.8.2003	113.483	23.2167	7	28.7	83	1.5	282
Guangzhou	19.8.2003	113.483	23.2167	7	28.3	81	2.5	249
Guangzhou	20.8.2003	113.483	23.2167	7	28.1	81	1.8	558
Guangzhou	21.8.2003	113.483	23.2167	7	27.8	85	1.3	251
Guangzhou	22.8.2003	113.483	23.2167	7	26.1	92	1	279
Guangzhou	23.8.2003	113.483	23.2167	7	30	73	0.8	494
Guangzhou	24.8.2003	113.483	23.2167	7	29.2	71	2.8	412
Guangzhou	25.8.2003	113.483	23.2167	7	25.8	91	2	114
Guangzhou	26.8.2003	113.483	23.2167	7	27.8	84	3.5	294
Guangzhou	27.8.2003	113.483	23.2167	7	28.8	79	2.3	371
Guangzhou	28.8.2003	113.483	23.2167	7	29.8	73	2	336
Guangzhou	29.8.2003	113.483	23.2167	7	29.9	73	2	423
Guangzhou	30.8.2003	113.483	23.2167	7	29.6	72	1	297
Guangzhou	31.8.2003	113.483	23.2167	7	30.4	73	0.5	364
Guangzhou	1.6.2004	113.483	23.2167	7	27.4	74	1.2	500
Guangzhou	2.6.2004	113.483	23.2167	7	28.3	75	1	373
Guangzhou	3.6.2004	113.483	23.2167	7	28.4	77	1.1	210
Guangzhou	4.6.2004	113.483	23.2167	7	29.5	65	2.1	464
Guangzhou	5.6.2004	113.483	23.2167	7	28.5	70	1.3	267
Guangzhou	6.6.2004	113.483	23.2167	7	24.6	87	1.1	34
Guangzhou	7.6.2004	113.483	23.2167	7	25.8	70	1.1	332
Guangzhou	8.6.2004	113.483	23.2167	7	28.6	53	1.3	587
Guangzhou	9.6.2004	113.483	23.2167	7	28.6	58	1.2	573
Guangzhou	10.6.2004	113.483	23.2167	7	28.6	65	1.4	380
Guangzhou	11.6.2004	113.483	23.2167	7	29.1	65	1	436
Guangzhou	12.6.2004	113.483	23.2167	7	29.5	57	1.5	551
Guangzhou	13.6.2004	113.483	23.2167	7	29.6	44	1.9	536
Guangzhou	14.6.2004	113.483	23.2167	7	28.4	57	1.3	481
Guangzhou	15.6.2004	113.483	23.2167	7	28.2	71	1.7	270
Guangzhou	16.6.2004	113.483	23.2167	7	27	82	1.7	258
Guangzhou	17.6.2004	113.483	23.2167	7	27.5	80	0.6	291
Guangzhou	18.6.2004	113.483	23.2167	7	29.7	73	1	328
Guangzhou	19.6.2004	113.483	23.2167	7	30.4	71	1.3	403
Guangzhou	20.6.2004	113.483	23.2167	7	28.3	79	1.6	357
Guangzhou	21.6.2004	113.483	23.2167	7	28	83	1.3	256
Guangzhou	22.6.2004	113.483	23.2167	7	27.3	84	0.6	257
Guangzhou	23.6.2004	113.483	23.2167	7	29.8	76	2	351
Guangzhou	24.6.2004	113.483	23.2167	7	28.5	80	1.5	388
Guangzhou	25.6.2004	113.483	23.2167	7	29.7	73	1.6	366
Guangzhou	26.6.2004	113.483	23.2167	7	30	73	1.7	467
Guangzhou	27.6.2004	113.483	23.2167	7	30.6	70	1.4	378
Guangzhou	28.6.2004	113.483	23.2167	7	30.8	67	1.1	469
Guangzhou	29.6.2004	113.483	23.2167	7	32.3	61	1	547
Guangzhou	30.6.2004	113.483	23.2167	7	33.3	59	1	526
Guangzhou	1.7.2004	113.483	23.2167	7	33.6	60	1.3	546
Guangzhou	2.7.2004	113.483	23.2167	7	32.4	62	1.8	424
Guangzhou	3.7.2004	113.483	23.2167	7	31	70	1.6	304
Guangzhou	4.7.2004	113.483	23.2167	7	28.4	78	0.9	217
Guangzhou	5.7.2004	113.483	23.2167	7	28.9	79	2.1	278
Guangzhou	6.7.2004	113.483	23.2167	7	29.6	76	1.5	263
Guangzhou	7.7.2004	113.483	23.2167	7	29.9	72	1.3	443
Guangzhou	8.7.2004	113.483	23.2167	7	27.9	78	1.6	272
Guangzhou	9.7.2004	113.483	23.2167	7	28.7	68	0.9	358
Guangzhou	10.7.2004	113.483	23.2167	7	29.5	68	2.1	536
Guangzhou	11.7.2004	113.483	23.2167	7	28.9	73	2.1	281
Guangzhou	12.7.2004	113.483	23.2167	7	27.3	81	1.4	110
Guangzhou	13.7.2004	113.483	23.2167	7	24.9	89	1	229
Guangzhou	14.7.2004	113.483	23.2167	7	28.2	76	1.3	415
Guangzhou	15.7.2004	113.483	23.2167	7	29.2	72	0.9	422
Guangzhou	16.7.2004	113.483	23.2167	7	28.8	68	1.1	353
Guangzhou	17.7.2004	113.483	23.2167	7	26.5	82	2.2	328
Guangzhou	18.7.2004	113.483	23.2167	7	28	77	2.5	321
Guangzhou	19.7.2004	113.483	23.2167	7	29	74	2.7	421
Guangzhou	20.7.2004	113.483	23.2167	7	26.9	83	1.7	338
Guangzhou	21.7.2004	113.483	23.2167	7	27	82	1.7	221
Guangzhou	22.7.2004	113.483	23.2167	7	28.9	70	1.4	484
Guangzhou	23.7.2004	113.483	23.2167	7	28.5	67	1.2	422
Guangzhou	24.7.2004	113.483	23.2167	7	30.1	59	1.4	503
Guangzhou	25.7.2004	113.483	23.2167	7	30.4	61	1.7	527
Guangzhou	26.7.2004	113.483	23.2167	7	29.7	64	1.4	504
Guangzhou	27.7.2004	113.483	23.2167	7	30.2	64	1.4	398
Guangzhou	28.7.2004	113.483	23.2167	7	27.4	81	1.3	145
Guangzhou	29.7.2004	113.483	23.2167	7	26.2	88	1.3	41
Guangzhou	30.7.2004	113.483	23.2167	7	26.7	84	1.3	177
Guangzhou	31.7.2004	113.483	23.2167	7	28.2	77	1	362
Guangzhou	1.8.2004	113.483	23.2167	7	30.2	65	1.1	508
Guangzhou	2.8.2004	113.483	23.2167	7	30.8	67	1.3	371
Guangzhou	3.8.2004	113.483	23.2167	7	31.4	65	1.3	439
Guangzhou	4.8.2004	113.483	23.2167	7	29.1	74	0.9	263
Guangzhou	5.8.2004	113.483	23.2167	7	27.6	77	1.5	220
Guangzhou	6.8.2004	113.483	23.2167	7	28.5	73	1.8	364
Guangzhou	7.8.2004	113.483	23.2167	7	30	67	0.9	442
Guangzhou	8.8.2004	113.483	23.2167	7	30.6	62	0.7	425
Guangzhou	9.8.2004	113.483	23.2167	7	31.5	65	1.2	425
Guangzhou	10.8.2004	113.483	23.2167	7	32.5	57	1.6	550
Guangzhou	11.8.2004	113.483	23.2167	7	30.9	67	0.9	332
Guangzhou	12.8.2004	113.483	23.2167	7	29	72	0.9	420
Guangzhou	13.8.2004	113.483	23.2167	7	30.4	64	1.1	425
Guangzhou	14.8.2004	113.483	23.2167	7	28.8	81	1.1	104
Guangzhou	15.8.2004	113.483	23.2167	7	29.7	70	1.9	344
Guangzhou	16.8.2004	113.483	23.2167	7	29.5	67	1.4	374
Guangzhou	17.8.2004	113.483	23.2167	7	31.6	61	1.2	539
Guangzhou	18.8.2004	113.483	23.2167	7	32.1	59	1.5	501
Guangzhou	19.8.2004	113.483	23.2167	7	31.5	59	1.9	425
Guangzhou	20.8.2004	113.483	23.2167	7	27.5	79	1.3	209
Guangzhou	21.8.2004	113.483	23.2167	7	26.8	85	1.1	167
Guangzhou	22.8.2004	113.483	23.2167	7	26.8	86	0.8	181
Guangzhou	23.8.2004	113.483	23.2167	7	29.1	74	0.8	369
Guangzhou	24.8.2004	113.483	23.2167	7	30.8	67	1.7	505
Guangzhou	25.8.2004	113.483	23.2167	7	30.7	62	2	431
Guangzhou	26.8.2004	113.483	23.2167	7	28.4	66	1.5	139
Guangzhou	27.8.2004	113.483	23.2167	7	25.6	88	1.6	39
Guangzhou	28.8.2004	113.483	23.2167	7	27.7	80	1.4	245
Guangzhou	29.8.2004	113.483	23.2167	7	25.4	91	2.4	10
Guangzhou	30.8.2004	113.483	23.2167	7	27.6	86	2.2	190
Guangzhou	31.8.2004	113.483	23.2167	7	28.5	80	1.6	315
Guangzhou	1.6.2005	113.483	23.2167	7	29.2	74	1.4	322
Guangzhou	2.6.2005	113.483	23.2167	7	28.9	79	1.3	281
Guangzhou	3.6.2005	113.483	23.2167	7	27.9	85	1.2	192
Guangzhou	4.6.2005	113.483	23.2167	7	26.4	89	0.9	235
Guangzhou	5.6.2005	113.483	23.2167	7	25.5	80	1.2	218
Guangzhou	6.6.2005	113.483	23.2167	7	27.6	64	1.7	458
Guangzhou	7.6.2005	113.483	23.2167	7	26.3	74	1.4	215
Guangzhou	8.6.2005	113.483	23.2167	7	27.9	68	1.4	392
Guangzhou	9.6.2005	113.483	23.2167	7	28.4	65	1.3	403
Guangzhou	10.6.2005	113.483	23.2167	7	29.5	74	1	309
Guangzhou	11.6.2005	113.483	23.2167	7	30.6	73	1.4	452
Guangzhou	12.6.2005	113.483	23.2167	7	27.7	86	1.4	74
Guangzhou	13.6.2005	113.483	23.2167	7	28.4	81	1.3	308
Guangzhou	14.6.2005	113.483	23.2167	7	29.2	79	1.2	277
Guangzhou	15.6.2005	113.483	23.2167	7	26.7	91	0.8	110
Guangzhou	16.6.2005	113.483	23.2167	7	26.7	91	1.1	96
Guangzhou	17.6.2005	113.483	23.2167	7	26.7	90	1.1	135
Guangzhou	18.6.2005	113.483	23.2167	7	28.8	82	1.6	216
Guangzhou	19.6.2005	113.483	23.2167	7	30.6	74	2	403
Guangzhou	20.6.2005	113.483	23.2167	7	28.4	83	1.5	160
Guangzhou	21.6.2005	113.483	23.2167	7	26.3	92	1.1	106
Guangzhou	22.6.2005	113.483	23.2167	7	25.8	92	1.1	61
Guangzhou	23.6.2005	113.483	23.2167	7	26.1	91	1.5	47
Guangzhou	24.6.2005	113.483	23.2167	7	26.5	89	1.2	138
Guangzhou	25.6.2005	113.483	23.2167	7	29	81	1.4	322
Guangzhou	26.6.2005	113.483	23.2167	7	29.2	80	2.2	362
Guangzhou	27.6.2005	113.483	23.2167	7	28.3	85	2.8	176
Guangzhou	28.6.2005	113.483	23.2167	7	27.7	86	1.2	188
Guangzhou	29.6.2005	113.483	23.2167	7	29.4	75	1.4	416
Guangzhou	30.6.2005	113.483	23.2167	7	26.2	88	2.3	174
Guangzhou	1.7.2005	113.483	23.2167	7	26.7	85	2.3	217
Guangzhou	2.7.2005	113.483	23.2167	7	27	84	1.2	258
Guangzhou	3.7.2005	113.483	23.2167	7	29.7	68	1.5	491
Guangzhou	4.7.2005	113.483	23.2167	7	30	74	1.8	433
Guangzhou	5.7.2005	113.483	23.2167	7	30.8	69	1.4	474
Guangzhou	6.7.2005	113.483	23.2167	7	31.4	62	1.1	474
Guangzhou	7.7.2005	113.483	23.2167	7	29.7	76	0.9	236
Guangzhou	8.7.2005	113.483	23.2167	7	27.5	84	1.8	137
Guangzhou	9.7.2005	113.483	23.2167	7	28.1	79	1.6	371
Guangzhou	10.7.2005	113.483	23.2167	7	29.5	75	2.6	345
Guangzhou	11.7.2005	113.483	23.2167	7	29.6	76	2.3	353
Guangzhou	12.7.2005	113.483	23.2167	7	29.9	73	2	465
Guangzhou	13.7.2005	113.483	23.2167	7	31	69	2	444
Guangzhou	14.7.2005	113.483	23.2167	7	30.9	69	1.5	405
Guangzhou	15.7.2005	113.483	23.2167	7	31	68	1.6	394
Guangzhou	16.7.2005	113.483	23.2167	7	31.4	63	0.9	393
Guangzhou	17.7.2005	113.483	23.2167	7	31.9	60	1.1	495
Guangzhou	18.7.2005	113.483	23.2167	7	33.7	56	1.7	508
Guangzhou	19.7.2005	113.483	23.2167	7	34.2	51	1.6	523
Guangzhou	20.7.2005	113.483	23.2167	7	33.3	51	1.7	519
Guangzhou	21.7.2005	113.483	23.2167	7	30.7	67	0.8	306
Guangzhou	22.7.2005	113.483	23.2167	7	27.6	81	1.3	196
Guangzhou	23.7.2005	113.483	23.2167	7	27.2	82	0.8	170
Guangzhou	24.7.2005	113.483	23.2167	7	29.4	72	0.7	369
Guangzhou	25.7.2005	113.483	23.2167	7	30.4	70	0.5	322
Guangzhou	26.7.2005	113.483	23.2167	7	30.9	69	1.1	334
Guangzhou	27.7.2005	113.483	23.2167	7	30.6	66	1.3	406
Guangzhou	28.7.2005	113.483	23.2167	7	30.8	62	2	534
Guangzhou	29.7.2005	113.483	23.2167	7	29.8	71	1.7	255
Guangzhou	30.7.2005	113.483	23.2167	7	26.4	88	2	120
Guangzhou	31.7.2005	113.483	23.2167	7	26.3	91	1.8	22
Guangzhou	1.8.2005	113.483	23.2167	7	29.4	75	1.9	493
Guangzhou	2.8.2005	113.483	23.2167	7	30.2	72	1.4	456
Guangzhou	3.8.2005	113.483	23.2167	7	31	67	1.5	520
Guangzhou	4.8.2005	113.483	23.2167	7	31	72	1	282
Guangzhou	5.8.2005	113.483	23.2167	7	29.8	74	1	477
Guangzhou	6.8.2005	113.483	23.2167	7	31.5	65	1.1	496
Guangzhou	7.8.2005	113.483	23.2167	7	29.4	78	1.3	245
Guangzhou	8.8.2005	113.483	23.2167	7	30.6	72	1.8	439
Guangzhou	9.8.2005	113.483	23.2167	7	29	76	1.2	325
Guangzhou	10.8.2005	113.483	23.2167	7	28.2	80	2	318
Guangzhou	11.8.2005	113.483	23.2167	7	28.4	76	1.5	314
Guangzhou	12.8.2005	113.483	23.2167	7	30.6	71	1.2	510
Guangzhou	13.8.2005	113.483	23.2167	7	30.1	72	1.4	213
Guangzhou	14.8.2005	113.483	23.2167	7	29	75	1.5	274
Guangzhou	15.8.2005	113.483	23.2167	7	27.1	85	1.3	131
Guangzhou	16.8.2005	113.483	23.2167	7	27.5	80	2.3	279
Guangzhou	17.8.2005	113.483	23.2167	7	27.1	79	1.8	224
Guangzhou	18.8.2005	113.483	23.2167	7	27.8	77	1.5	308
Guangzhou	19.8.2005	113.483	23.2167	7	25.7	91	1.3	40
Guangzhou	20.8.2005	113.483	23.2167	7	26.8	85	1.3	154
Guangzhou	21.8.2005	113.483	23.2167	7	27.2	88	1.2	176
Guangzhou	22.8.2005	113.483	23.2167	7	25.7	90	1.2	79
Guangzhou	23.8.2005	113.483	23.2167	7	28.2	84	1	263
Guangzhou	24.8.2005	113.483	23.2167	7	27.1	81	1	194
Guangzhou	25.8.2005	113.483	23.2167	7	26.4	79	1.2	305
Guangzhou	26.8.2005	113.483	23.2167	7	27.2	79	1.1	201
Guangzhou	27.8.2005	113.483	23.2167	7	28	79	2	342
Guangzhou	28.8.2005	113.483	23.2167	7	29.1	72	1.8	377
Guangzhou	29.8.2005	113.483	23.2167	7	28.7	75	1.3	341
Guangzhou	30.8.2005	113.483	23.2167	7	30.1	69	1.6	509
Guangzhou	31.8.2005	113.483	23.2167	7	31.2	66	1.3	437
Guangzhou	1.6.2006	113.483	23.2167	7	26.3	88	1.1	210
Guangzhou	2.6.2006	113.483	23.2167	7	25.8	92	1.1	148
Guangzhou	3.6.2006	113.483	23.2167	7	27	89	1.6	163
Guangzhou	4.6.2006	113.483	23.2167	7	27.5	86	1.6	172
Guangzhou	5.6.2006	113.483	23.2167	7	28.5	80	1.6	264
Guangzhou	6.6.2006	113.483	23.2167	7	28.6	82	1.5	198
Guangzhou	7.6.2006	113.483	23.2167	7	28.6	82	1.7	159
Guangzhou	8.6.2006	113.483	23.2167	7	27.3	88	1.4	0
Guangzhou	9.6.2006	113.483	23.2167	7	24.8	93	0.6	3
Guangzhou	10.6.2006	113.483	23.2167	7	25.1	75	1	282
Guangzhou	11.6.2006	113.483	23.2167	7	26.2	77	1.4	390
Guangzhou	12.6.2006	113.483	23.2167	7	23.8	81	1.3	99
Guangzhou	13.6.2006	113.483	23.2167	7	26.1	85	1.5	197
Guangzhou	14.6.2006	113.483	23.2167	7	26.2	91	1	170
Guangzhou	15.6.2006	113.483	23.2167	7	25.6	91	0.8	139
Guangzhou	16.6.2006	113.483	23.2167	7	28.3	86	1.2	230
Guangzhou	17.6.2006	113.483	23.2167	7	28.8	81	1.3	308
Guangzhou	18.6.2006	113.483	23.2167	7	28.8	79	0.6	254
Guangzhou	19.6.2006	113.483	23.2167	7	26.8	83	0.5	161
Guangzhou	20.6.2006	113.483	23.2167	7	27.3	82	0.7	263
Guangzhou	21.6.2006	113.483	23.2167	7	28.8	75	1.2	432
Guangzhou	22.6.2006	113.483	23.2167	7	29.5	72	1.2	357
Guangzhou	23.6.2006	113.483	23.2167	7	30.1	73	1.3	338
Guangzhou	24.6.2006	113.483	23.2167	7	31	69	2	500
Guangzhou	25.6.2006	113.483	23.2167	7	31.4	67	1.6	491
Guangzhou	26.6.2006	113.483	23.2167	7	31.6	64	1.7	513
Guangzhou	27.6.2006	113.483	23.2167	7	31.4	63	1.3	488
Guangzhou	28.6.2006	113.483	23.2167	7	27.6	84	1.7	170
Guangzhou	29.6.2006	113.483	23.2167	7	28.6	77	2.5	481
Guangzhou	30.6.2006	113.483	23.2167	7	28.3	80	1.5	303
Guangzhou	1.7.2006	113.483	23.2167	7	30.5	69	1.5	480
Guangzhou	2.7.2006	113.483	23.2167	7	29.9	72	2	369
Guangzhou	3.7.2006	113.483	23.2167	7	30.4	70	2.2	524
Guangzhou	4.7.2006	113.483	23.2167	7	29.7	76	2	265
Guangzhou	5.7.2006	113.483	23.2167	7	30.5	72	2.3	455
Guangzhou	6.7.2006	113.483	23.2167	7	30.3	74	1.4	406
Guangzhou	7.7.2006	113.483	23.2167	7	29.6	74	1.5	244
Guangzhou	8.7.2006	113.483	23.2167	7	30.8	73	1.5	345
Guangzhou	9.7.2006	113.483	23.2167	7	30.8	75	2.4	349
Guangzhou	10.7.2006	113.483	23.2167	7	30.6	73	2.2	271
Guangzhou	11.7.2006	113.483	23.2167	7	30.5	78	2.2	345
Guangzhou	12.7.2006	113.483	23.2167	7	31.3	72	1.2	328
Guangzhou	13.7.2006	113.483	23.2167	7	31.7	70	1.3	404
Guangzhou	14.7.2006	113.483	23.2167	7	32.3	63	1.5	432
Guangzhou	15.7.2006	113.483	23.2167	7	29	83	2.6	1
Guangzhou	16.7.2006	113.483	23.2167	7	26.7	89	1.6	2
Guangzhou	17.7.2006	113.483	23.2167	7	27.7	85	2.2	125
Guangzhou	18.7.2006	113.483	23.2167	7	29.9	76	2.4	420
Guangzhou	19.7.2006	113.483	23.2167	7	29.8	77	1.1	348
Guangzhou	20.7.2006	113.483	23.2167	7	31.3	68	1.4	493
Guangzhou	21.7.2006	113.483	23.2167	7	31.4	64	1.2	478
Guangzhou	22.7.2006	113.483	23.2167	7	31	66	0.9	349
Guangzhou	23.7.2006	113.483	23.2167	7	31.4	70	1	330
Guangzhou	24.7.2006	113.483	23.2167	7	32	67	1.1	416
Guangzhou	25.7.2006	113.483	23.2167	7	33.1	57	2	480
Guangzhou	26.7.2006	113.483	23.2167	7	28.2	79	1.5	73
Guangzhou	27.7.2006	113.483	23.2167	7	25.7	86	2.1	16
Guangzhou	28.7.2006	113.483	23.2167	7	26.7	83	2	197
Guangzhou	29.7.2006	113.483	23.2167	7	26.2	81	3	193
Guangzhou	30.7.2006	113.483	23.2167	7	26.6	83	0.8	356
Guangzhou	31.7.2006	113.483	23.2167	7	29.2	71	1.2	375
Guangzhou	1.8.2006	113.483	23.2167	7	30.6	67	1.1	516
Guangzhou	2.8.2006	113.483	23.2167	7	29.2	67	1.7	331
Guangzhou	3.8.2006	113.483	23.2167	7	25.3	88	2.9	53
Guangzhou	4.8.2006	113.483	23.2167	7	26.5	85	3	82
Guangzhou	5.8.2006	113.483	23.2167	7	27.2	82	1.7	260
Guangzhou	6.8.2006	113.483	23.2167	7	27.4	79	1.3	293
Guangzhou	7.8.2006	113.483	23.2167	7	28.9	75	0.8	348
Guangzhou	8.8.2006	113.483	23.2167	7	29.3	73	1.5	336
Guangzhou	9.8.2006	113.483	23.2167	7	29.5	75	0.9	489
Guangzhou	10.8.2006	113.483	23.2167	7	30.3	71	1	334
Guangzhou	11.8.2006	113.483	23.2167	7	29	75	1.7	165
Guangzhou	12.8.2006	113.483	23.2167	7	28.9	76	1.2	401
Guangzhou	13.8.2006	113.483	23.2167	7	30.6	68	0.7	486
Guangzhou	14.8.2006	113.483	23.2167	7	30.5	69	1.1	246
Guangzhou	15.8.2006	113.483	23.2167	7	29.9	65	1	367
Guangzhou	16.8.2006	113.483	23.2167	7	31.1	66	1.5	443
Guangzhou	17.8.2006	113.483	23.2167	7	31.9	64	1.1	382
Guangzhou	18.8.2006	113.483	23.2167	7	30.6	72	1.2	447
Guangzhou	19.8.2006	113.483	23.2167	7	29.1	74	1.1	306
Guangzhou	20.8.2006	113.483	23.2167	7	31.1	66	1.3	412
Guangzhou	21.8.2006	113.483	23.2167	7	30	57	1.6	526
Guangzhou	22.8.2006	113.483	23.2167	7	29.9	67	0.9	400
Guangzhou	23.8.2006	113.483	23.2167	7	29.4	71	1	376
Guangzhou	24.8.2006	113.483	23.2167	7	30.5	67	2.1	422
Guangzhou	25.8.2006	113.483	23.2167	7	28.4	79	2.6	227
Guangzhou	26.8.2006	113.483	23.2167	7	27.7	84	1.4	142
Guangzhou	27.8.2006	113.483	23.2167	7	29	75	0.9	347
Guangzhou	28.8.2006	113.483	23.2167	7	28.6	77	1.3	282
Guangzhou	29.8.2006	113.483	23.2167	7	28.9	76	1.5	351
Guangzhou	30.8.2006	113.483	23.2167	7	30.4	70	1.2	360
Guangzhou	31.8.2006	113.483	23.2167	7	31	63	2	520
Guangzhou	1.6.2007	113.483	23.2167	7	30.3	76	1.4	412
Guangzhou	2.6.2007	113.483	23.2167	7	28.2	82	1.3	156
Guangzhou	3.6.2007	113.483	23.2167	7	29.2	77	0.9	417
Guangzhou	4.6.2007	113.483	23.2167	7	29	78	1.1	249
Guangzhou	5.6.2007	113.483	23.2167	7	28.9	81	0.9	304
Guangzhou	6.6.2007	113.483	23.2167	7	27.2	87	0.9	187
Guangzhou	7.6.2007	113.483	23.2167	7	27.8	86	1.1	188
Guangzhou	8.6.2007	113.483	23.2167	7	26.7	86	1.2	246
Guangzhou	9.6.2007	113.483	23.2167	7	25.4	90	0.9	109
Guangzhou	10.6.2007	113.483	23.2167	7	25.8	90	1.3	149
Guangzhou	11.6.2007	113.483	23.2167	7	27.8	84	0.8	317
Guangzhou	12.6.2007	113.483	23.2167	7	26.5	90	1	92
Guangzhou	13.6.2007	113.483	23.2167	7	27.9	85	1.4	220
Guangzhou	14.6.2007	113.483	23.2167	7	25.7	88	0.9	131
Guangzhou	15.6.2007	113.483	23.2167	7	27.9	78	1	497
Guangzhou	16.6.2007	113.483	23.2167	7	27.5	83	0.9	229
Guangzhou	17.6.2007	113.483	23.2167	7	26.1	90	1.2	134
Guangzhou	18.6.2007	113.483	23.2167	7	27.8	84	1.5	359
Guangzhou	19.6.2007	113.483	23.2167	7	30	72	1.2	467
Guangzhou	20.6.2007	113.483	23.2167	7	31.2	66	1.3	521
Guangzhou	21.6.2007	113.483	23.2167	7	31.5	65	1.3	494
Guangzhou	22.6.2007	113.483	23.2167	7	31.3	68	1.5	300
Guangzhou	23.6.2007	113.483	23.2167	7	31.2	70	1.5	384
Guangzhou	24.6.2007	113.483	23.2167	7	32	68	1.4	420
Guangzhou	25.6.2007	113.483	23.2167	7	31.7	67	1.9	450
Guangzhou	26.6.2007	113.483	23.2167	7	30.9	71	1.7	431
Guangzhou	27.6.2007	113.483	23.2167	7	27.9	83	2.1	198
Guangzhou	28.6.2007	113.483	23.2167	7	28.3	81	1.9	359
Guangzhou	29.6.2007	113.483	23.2167	7	26.9	85	1.6	136
Guangzhou	30.6.2007	113.483	23.2167	7	26.7	87	2.1	300
Guangzhou	1.7.2007	113.483	23.2167	7	27	83	2.3	137
Guangzhou	2.7.2007	113.483	23.2167	7	28.6	78	2.4	449
Guangzhou	3.7.2007	113.483	23.2167	7	29.8	72	2.4	431
Guangzhou	4.7.2007	113.483	23.2167	7	30.2	73	2	477
Guangzhou	5.7.2007	113.483	23.2167	7	29.4	79	3.2	342
Guangzhou	6.7.2007	113.483	23.2167	7	28.8	84	1.9	250
Guangzhou	7.7.2007	113.483	23.2167	7	30	76	2.1	460
Guangzhou	8.7.2007	113.483	23.2167	7	30.8	70	1.6	427
Guangzhou	9.7.2007	113.483	23.2167	7	30.8	70	1.8	450
Guangzhou	10.7.2007	113.483	23.2167	7	30.7	68	1.5	351
Guangzhou	11.7.2007	113.483	23.2167	7	31.6	69	1.2	382
Guangzhou	12.7.2007	113.483	23.2167	7	32.2	67	1.2	466
Guangzhou	13.7.2007	113.483	23.2167	7	32	69	1.4	380
Guangzhou	14.7.2007	113.483	23.2167	7	32	71	2	353
Guangzhou	15.7.2007	113.483	23.2167	7	32.3	69	1.5	431
Guangzhou	16.7.2007	113.483	23.2167	7	32	66	1.7	407
Guangzhou	17.7.2007	113.483	23.2167	7	30.8	72	2.3	427
Guangzhou	18.7.2007	113.483	23.2167	7	30.8	71	1.9	294
Guangzhou	19.7.2007	113.483	23.2167	7	31	70	1.8	369
Guangzhou	20.7.2007	113.483	23.2167	7	30.4	73	1.8	353
Guangzhou	21.7.2007	113.483	23.2167	7	30	74	1.2	338
Guangzhou	22.7.2007	113.483	23.2167	7	30.6	72	1.2	418
Guangzhou	23.7.2007	113.483	23.2167	7	31.2	67	1.4	447
Guangzhou	24.7.2007	113.483	23.2167	7	31.5	66	2.1	480
Guangzhou	25.7.2007	113.483	23.2167	7	31.9	63	1.2	521
Guangzhou	26.7.2007	113.483	23.2167	7	31.3	63	2	563
Guangzhou	27.7.2007	113.483	23.2167	7	31.3	62	1.6	464
Guangzhou	28.7.2007	113.483	23.2167	7	30.3	72	1.5	391
Guangzhou	29.7.2007	113.483	23.2167	7	31.3	65	1.5	528
Guangzhou	30.7.2007	113.483	23.2167	7	31.8	63	1.3	452
Guangzhou	31.7.2007	113.483	23.2167	7	31.4	65	1	490
Guangzhou	1.8.2007	113.483	23.2167	7	30.8	68	0.9	314
Guangzhou	2.8.2007	113.483	23.2167	7	31.7	64	1.2	477
Guangzhou	3.8.2007	113.483	23.2167	7	32.3	61	1.8	533
Guangzhou	4.8.2007	113.483	23.2167	7	31.5	66	1.6	456
Guangzhou	5.8.2007	113.483	23.2167	7	31.4	65	1.8	405
Guangzhou	6.8.2007	113.483	23.2167	7	29.9	70	2.7	436
Guangzhou	7.8.2007	113.483	23.2167	7	30.6	67	1.8	360
Guangzhou	8.8.2007	113.483	23.2167	7	30.9	69	1.2	382
Guangzhou	9.8.2007	113.483	23.2167	7	30.1	74	2	406
Guangzhou	10.8.2007	113.483	23.2167	7	28.2	77	2.8	317
Guangzhou	11.8.2007	113.483	23.2167	7	26	89	1.5	117
Guangzhou	12.8.2007	113.483	23.2167	7	28.5	84	0.9	255
Guangzhou	13.8.2007	113.483	23.2167	7	28.5	80	1.5	278
Guangzhou	14.8.2007	113.483	23.2167	7	27.3	86	0.9	326
Guangzhou	15.8.2007	113.483	23.2167	7	27.8	72	1.7	397
Guangzhou	16.8.2007	113.483	23.2167	7	26.7	76	1.4	273
Guangzhou	17.8.2007	113.483	23.2167	7	28.4	76	1.7	391
Guangzhou	18.8.2007	113.483	23.2167	7	30.3	70	1.9	560
Guangzhou	19.8.2007	113.483	23.2167	7	31.6	64	1.1	477
Guangzhou	20.8.2007	113.483	23.2167	7	30.6	68	1.4	266
Guangzhou	21.8.2007	113.483	23.2167	7	26.1	90	0.8	109
Guangzhou	22.8.2007	113.483	23.2167	7	26.1	90	1	120
Guangzhou	23.8.2007	113.483	23.2167	7	26.5	88	1.1	171
Guangzhou	24.8.2007	113.483	23.2167	7	27.3	87	1.2	203
Guangzhou	25.8.2007	113.483	23.2167	7	27.7	81	1.6	280
Guangzhou	26.8.2007	113.483	23.2167	7	27.8	81	1.1	409
Guangzhou	27.8.2007	113.483	23.2167	7	28	82	1.7	300
Guangzhou	28.8.2007	113.483	23.2167	7	28.7	77	1.2	365
Guangzhou	29.8.2007	113.483	23.2167	7	29.4	74	1.1	390
Guangzhou	30.8.2007	113.483	23.2167	7	29.9	70	1	354
Guangzhou	31.8.2007	113.483	23.2167	7	29.1	76	1.3	247
Guangzhou	1.6.2008	113.483	23.2167	7	24.8	89	1.2	104
Guangzhou	2.6.2008	113.483	23.2167	7	26.9	82	1.1	353
Guangzhou	3.6.2008	113.483	23.2167	7	24.6	92	0.9	82
Guangzhou	4.6.2008	113.483	23.2167	7	26.4	83	1.2	310
Guangzhou	5.6.2008	113.483	23.2167	7	27.4	78	1.5	297
Guangzhou	6.6.2008	113.483	23.2167	7	23.7	90	2.2	11
Guangzhou	7.6.2008	113.483	23.2167	7	25.7	88	1.2	158
Guangzhou	8.6.2008	113.483	23.2167	7	25.9	90	0.9	234
Guangzhou	9.6.2008	113.483	23.2167	7	28.3	79	2.3	364
Guangzhou	10.6.2008	113.483	23.2167	7	29	73	1.6	285
Guangzhou	11.6.2008	113.483	23.2167	7	28	77	1.3	260
Guangzhou	12.6.2008	113.483	23.2167	7	28.1	82	1.3	213
Guangzhou	13.6.2008	113.483	23.2167	7	25.2	92	1.3	22
Guangzhou	14.6.2008	113.483	23.2167	7	25.7	90	1.3	174
Guangzhou	15.6.2008	113.483	23.2167	7	27.3	84	1	343
Guangzhou	16.6.2008	113.483	23.2167	7	26.7	88	1.1	269
Guangzhou	17.6.2008	113.483	23.2167	7	26.8	86	1.7	166
Guangzhou	18.6.2008	113.483	23.2167	7	25.4	91	1.8	100
Guangzhou	19.6.2008	113.483	23.2167	7	27.1	84	1.7	281
Guangzhou	20.6.2008	113.483	23.2167	7	28.9	77	2.4	451
Guangzhou	21.6.2008	113.483	23.2167	7	29.5	72	1.5	512
Guangzhou	22.6.2008	113.483	23.2167	7	30.5	67	1	482
Guangzhou	23.6.2008	113.483	23.2167	7	31.5	67	1.2	489
Guangzhou	24.6.2008	113.483	23.2167	7	31.4	62	1.5	544
Guangzhou	25.6.2008	113.483	23.2167	7	27.5	78	2.5	28
Guangzhou	26.6.2008	113.483	23.2167	7	25.9	92	1.9	2
Guangzhou	27.6.2008	113.483	23.2167	7	26.4	89	1.3	116
Guangzhou	28.6.2008	113.483	23.2167	7	26.2	88	1.8	47
Guangzhou	29.6.2008	113.483	23.2167	7	25	91	1.4	93
Guangzhou	30.6.2008	113.483	23.2167	7	25.8	89	1.3	243
Guangzhou	1.7.2008	113.483	23.2167	7	26.2	91	1	281
Guangzhou	2.7.2008	113.483	23.2167	7	28	82	1.8	419
Guangzhou	3.7.2008	113.483	23.2167	7	29.4	74	1.8	433
Guangzhou	4.7.2008	113.483	23.2167	7	29.7	71	1.7	448
Guangzhou	5.7.2008	113.483	23.2167	7	29.9	70	1.2	522
Guangzhou	6.7.2008	113.483	23.2167	7	27.1	83	1.7	214
Guangzhou	7.7.2008	113.483	23.2167	7	26.9	81	1.6	319
Guangzhou	8.7.2008	113.483	23.2167	7	28.1	79	1.6	350
Guangzhou	9.7.2008	113.483	23.2167	7	27	86	2.2	213
Guangzhou	10.7.2008	113.483	23.2167	7	27.1	85	1.7	188
Guangzhou	11.7.2008	113.483	23.2167	7	27.3	84	1.2	261
Guangzhou	12.7.2008	113.483	23.2167	7	27.5	82	2.2	397
Guangzhou	13.7.2008	113.483	23.2167	7	26	88	1.2	177
Guangzhou	14.7.2008	113.483	23.2167	7	27.3	84	1.3	266
Guangzhou	15.7.2008	113.483	23.2167	7	28	78	1.1	377
Guangzhou	16.7.2008	113.483	23.2167	7	27.9	81	1.5	331
Guangzhou	17.7.2008	113.483	23.2167	7	29.5	76	1.3	348
Guangzhou	18.7.2008	113.483	23.2167	7	30.5	70	2.4	334
Guangzhou	19.7.2008	113.483	23.2167	7	30.3	69	1.8	413
Guangzhou	20.7.2008	113.483	23.2167	7	28	75	1.6	338
Guangzhou	21.7.2008	113.483	23.2167	7	28.6	77	1.5	355
Guangzhou	22.7.2008	113.483	23.2167	7	30.2	72	2.1	453
Guangzhou	23.7.2008	113.483	23.2167	7	30.2	72	2.4	357
Guangzhou	24.7.2008	113.483	23.2167	7	31.2	66	1.7	489
Guangzhou	25.7.2008	113.483	23.2167	7	31.4	61	1.1	443
Guangzhou	26.7.2008	113.483	23.2167	7	32.6	63	1.1	501
Guangzhou	27.7.2008	113.483	23.2167	7	32	64	0.9	411
Guangzhou	28.7.2008	113.483	23.2167	7	33.5	53	1.5	543
Guangzhou	29.7.2008	113.483	23.2167	7	32.9	57	1.5	402
Guangzhou	30.7.2008	113.483	23.2167	7	31.3	75	1.4	209
Guangzhou	31.7.2008	113.483	23.2167	7	28.2	82	1.8	197
Guangzhou	1.8.2008	113.483	23.2167	7	29.3	74	2	403
Guangzhou	2.8.2008	113.483	23.2167	7	29.4	72	1.3	391
Guangzhou	3.8.2008	113.483	23.2167	7	30.5	65	0.8	385
Guangzhou	4.8.2008	113.483	23.2167	7	30	66	1.8	500
Guangzhou	5.8.2008	113.483	23.2167	7	27.2	82	1.7	320
Guangzhou	6.8.2008	113.483	23.2167	7	26.7	80	2.9	115
Guangzhou	7.8.2008	113.483	23.2167	7	26.6	83	2.8	206
Guangzhou	8.8.2008	113.483	23.2167	7	27.1	82	1.5	259
Guangzhou	9.8.2008	113.483	23.2167	7	29.1	72	1	465
Guangzhou	10.8.2008	113.483	23.2167	7	29.8	72	1.1	366
Guangzhou	11.8.2008	113.483	23.2167	7	27.7	76	2.1	214
Guangzhou	12.8.2008	113.483	23.2167	7	27.1	83	1.2	239
Guangzhou	13.8.2008	113.483	23.2167	7	29.4	78	1.3	417
Guangzhou	14.8.2008	113.483	23.2167	7	30.7	67	1.5	524
Guangzhou	15.8.2008	113.483	23.2167	7	30.8	70	1.5	374
Guangzhou	16.8.2008	113.483	23.2167	7	30.3	72	2.1	402
Guangzhou	17.8.2008	113.483	23.2167	7	30.3	72	2.2	438
Guangzhou	18.8.2008	113.483	23.2167	7	30.8	66	1.8	454
Guangzhou	19.8.2008	113.483	23.2167	7	30.7	67	2.2	476
Guangzhou	20.8.2008	113.483	23.2167	7	31.3	64	1	536
Guangzhou	21.8.2008	113.483	23.2167	7	31.7	65	1.6	394
Guangzhou	22.8.2008	113.483	23.2167	7	30.2	62	3.2	284
Guangzhou	23.8.2008	113.483	23.2167	7	25	87	2.1	45
Guangzhou	24.8.2008	113.483	23.2167	7	26.6	84	2.3	336
Guangzhou	25.8.2008	113.483	23.2167	7	28.5	81	1.5	339
Guangzhou	26.8.2008	113.483	23.2167	7	29.5	76	1.6	376
Guangzhou	27.8.2008	113.483	23.2167	7	30.1	71	1.6	425
Guangzhou	28.8.2008	113.483	23.2167	7	30.1	71	1.6	413
Guangzhou	29.8.2008	113.483	23.2167	7	30.6	67	1.7	422
Guangzhou	30.8.2008	113.483	23.2167	7	30.6	67	1.7	437
Guangzhou	31.8.2008	113.483	23.2167	7	30.2	71	1	279
Guangzhou	1.6.2009	113.483	23.2167	7	27.9	57	1.6	502
Guangzhou	2.6.2009	113.483	23.2167	7	26.9	76	1.7	183
Guangzhou	3.6.2009	113.483	23.2167	7	27.6	82	1.5	206
Guangzhou	4.6.2009	113.483	23.2167	7	26.8	70	1.6	527
Guangzhou	5.6.2009	113.483	23.2167	7	28.7	58	0.9	590
Guangzhou	6.6.2009	113.483	23.2167	7	29.7	66	1.7	497
Guangzhou	7.6.2009	113.483	23.2167	7	27.3	73	1.5	306
Guangzhou	8.6.2009	113.483	23.2167	7	27.4	71	3.1	203
Guangzhou	9.6.2009	113.483	23.2167	7	25.4	92	1.4	145
Guangzhou	10.6.2009	113.483	23.2167	7	28.2	81	1.4	258
Guangzhou	11.6.2009	113.483	23.2167	7	25.8	91	0.9	93
Guangzhou	12.6.2009	113.483	23.2167	7	26.1	87	1	160
Guangzhou	13.6.2009	113.483	23.2167	7	27.8	86	1.1	230
Guangzhou	14.6.2009	113.483	23.2167	7	27.2	81	1.3	345
Guangzhou	15.6.2009	113.483	23.2167	7	25.9	88	1.4	173
Guangzhou	16.6.2009	113.483	23.2167	7	26.1	89	1.2	209
Guangzhou	17.6.2009	113.483	23.2167	7	27.7	80	1.2	341
Guangzhou	18.6.2009	113.483	23.2167	7	29.8	69	0.9	444
Guangzhou	19.6.2009	113.483	23.2167	7	30.9	65	0.9	498
Guangzhou	20.6.2009	113.483	23.2167	7	30.4	72	1.2	281
Guangzhou	21.6.2009	113.483	23.2167	7	31.9	68	1.8	463
Guangzhou	22.6.2009	113.483	23.2167	7	30.4	73	1.6	207
Guangzhou	23.6.2009	113.483	23.2167	7	28.2	86	0.9	164
Guangzhou	24.6.2009	113.483	23.2167	7	29.1	80	1.6	241
Guangzhou	25.6.2009	113.483	23.2167	7	27.3	88	1	107
Guangzhou	26.6.2009	113.483	23.2167	7	27.7	83	0.9	337
Guangzhou	27.6.2009	113.483	23.2167	7	27	84	1.6	97
Guangzhou	28.6.2009	113.483	23.2167	7	25.4	91	1	156
Guangzhou	29.6.2009	113.483	23.2167	7	27.9	84	1.3	277
Guangzhou	30.6.2009	113.483	23.2167	7	29.9	73	2	426
Guangzhou	1.7.2009	113.483	23.2167	7	30.5	71	1.9	397
Guangzhou	2.7.2009	113.483	23.2167	7	30.6	67	2.1	397
Guangzhou	3.7.2009	113.483	23.2167	7	29.8	68	2.1	262
Guangzhou	4.7.2009	113.483	23.2167	7	27.6	83	1.8	104
Guangzhou	5.7.2009	113.483	23.2167	7	26	86	2.2	253
Guangzhou	6.7.2009	113.483	23.2167	7	27.6	81	1.7	379
Guangzhou	7.7.2009	113.483	23.2167	7	30.1	69	1.5	485
Guangzhou	8.7.2009	113.483	23.2167	7	30.5	66	1.6	515
Guangzhou	9.7.2009	113.483	23.2167	7	30.9	60	1.1	479
Guangzhou	10.7.2009	113.483	23.2167	7	31.7	63	1.5	421
Guangzhou	11.7.2009	113.483	23.2167	7	28.4	76	1.7	322
Guangzhou	12.7.2009	113.483	23.2167	7	30	66	1.9	500
Guangzhou	13.7.2009	113.483	23.2167	7	30.5	68	1	425
Guangzhou	14.7.2009	113.483	23.2167	7	31.2	68	1.2	331
Guangzhou	15.7.2009	113.483	23.2167	7	28.6	80	1.5	366
Guangzhou	16.7.2009	113.483	23.2167	7	30.2	69	2.2	434
Guangzhou	17.7.2009	113.483	23.2167	7	30.7	64	1.5	498
Guangzhou	18.7.2009	113.483	23.2167	7	31.1	65	1.9	536
Guangzhou	19.7.2009	113.483	23.2167	7	27.3	79	3.7	83
Guangzhou	20.7.2009	113.483	23.2167	7	28.3	76	2.4	457
Guangzhou	21.7.2009	113.483	23.2167	7	30.1	68	1.7	531
Guangzhou	22.7.2009	113.483	23.2167	7	29.5	73	1.7	359
Guangzhou	23.7.2009	113.483	23.2167	7	29.9	71	1.6	319
Guangzhou	24.7.2009	113.483	23.2167	7	30.7	70	1.3	360
Guangzhou	25.7.2009	113.483	23.2167	7	29.8	76	1.6	337
Guangzhou	26.7.2009	113.483	23.2167	7	29	79	1.7	238
Guangzhou	27.7.2009	113.483	23.2167	7	29.7	79	2.6	246
Guangzhou	28.7.2009	113.483	23.2167	7	29.7	77	1.9	265
Guangzhou	29.7.2009	113.483	23.2167	7	28.9	82	1.8	242
Guangzhou	30.7.2009	113.483	23.2167	7	28.5	82	1.3	263
Guangzhou	31.7.2009	113.483	23.2167	7	29.5	71	1.8	404
Guangzhou	1.8.2009	113.483	23.2167	7	30.6	67	1.2	534
Guangzhou	2.8.2009	113.483	23.2167	7	32.3	62	1	497
Guangzhou	3.8.2009	113.483	23.2167	7	31.7	68	1.5	483
Guangzhou	4.8.2009	113.483	23.2167	7	30.3	69	1.9	279
Guangzhou	5.8.2009	113.483	23.2167	7	27.3	87	2.1	118
Guangzhou	6.8.2009	113.483	23.2167	7	25.8	91	1.7	41
Guangzhou	7.8.2009	113.483	23.2167	7	29.5	77	1.4	495
Guangzhou	8.8.2009	113.483	23.2167	7	30.8	69	1.2	323
Guangzhou	9.8.2009	113.483	23.2167	7	30.8	66	1.4	358
Guangzhou	10.8.2009	113.483	23.2167	7	31.1	70	0.9	497
Guangzhou	11.8.2009	113.483	23.2167	7	29.5	76	1	257
Guangzhou	12.8.2009	113.483	23.2167	7	27.3	85	1.2	152
Guangzhou	13.8.2009	113.483	23.2167	7	27.2	84	1.4	200
Guangzhou	14.8.2009	113.483	23.2167	7	28.6	77	1.5	335
Guangzhou	15.8.2009	113.483	23.2167	7	30.4	72	1.7	320
Guangzhou	16.8.2009	113.483	23.2167	7	31	68	1.7	413
Guangzhou	17.8.2009	113.483	23.2167	7	30.6	67	1	278
Guangzhou	18.8.2009	113.483	23.2167	7	30.8	67	1.5	431
Guangzhou	19.8.2009	113.483	23.2167	7	31	68	1.5	365
Guangzhou	20.8.2009	113.483	23.2167	7	30.8	64	1.4	268
Guangzhou	21.8.2009	113.483	23.2167	7	31.6	59	0.9	416
Guangzhou	22.8.2009	113.483	23.2167	7	31.3	61	0.9	387
Guangzhou	23.8.2009	113.483	23.2167	7	30.5	70	1	444
Guangzhou	24.8.2009	113.483	23.2167	7	30.4	63	1.4	508
Guangzhou	25.8.2009	113.483	23.2167	7	28.5	77	1.1	273
Guangzhou	26.8.2009	113.483	23.2167	7	29.3	76	1.3	397
Guangzhou	27.8.2009	113.483	23.2167	7	30.3	73	1.2	287
Guangzhou	28.8.2009	113.483	23.2167	7	31.2	69	0.9	427
Guangzhou	29.8.2009	113.483	23.2167	7	30.4	72	0.9	307
Guangzhou	30.8.2009	113.483	23.2167	7	26.9	84	1.4	232
Guangzhou	31.8.2009	113.483	23.2167	7	28	74	0.8	482
Guangzhou	1.6.2010	113.483	23.2167	7	24.2	70	1.5	128
Guangzhou	2.6.2010	113.483	23.2167	7	20.7	90	1.2	0
Guangzhou	3.6.2010	113.483	23.2167	7	23.7	75	0.6	280
Guangzhou	4.6.2010	113.483	23.2167	7	25.5	66	1	391
Guangzhou	5.6.2010	113.483	23.2167	7	26.6	62	1.4	495
Guangzhou	6.6.2010	113.483	23.2167	7	27.1	66	1.9	376
Guangzhou	7.6.2010	113.483	23.2167	7	26.6	65	2.1	348
Guangzhou	8.6.2010	113.483	23.2167	7	26	68	2.1	296
Guangzhou	9.6.2010	113.483	23.2167	7	26	83	2	205
Guangzhou	10.6.2010	113.483	23.2167	7	24.7	87	1.2	114
Guangzhou	11.6.2010	113.483	23.2167	7	23.7	83	1.3	102
Guangzhou	12.6.2010	113.483	23.2167	7	25.3	82	1	252
Guangzhou	13.6.2010	113.483	23.2167	7	26.7	83	1	194
Guangzhou	14.6.2010	113.483	23.2167	7	28.7	81	1.5	232
Guangzhou	15.6.2010	113.483	23.2167	7	27.9	83	1.4	206
Guangzhou	16.6.2010	113.483	23.2167	7	26.9	82	1.4	134
Guangzhou	17.6.2010	113.483	23.2167	7	28.8	81	1.3	270
Guangzhou	18.6.2010	113.483	23.2167	7	30	74	2	288
Guangzhou	19.6.2010	113.483	23.2167	7	30.1	71	2.2	381
Guangzhou	20.6.2010	113.483	23.2167	7	30	69	1.4	239
Guangzhou	21.6.2010	113.483	23.2167	7	28.8	75	0.8	233
Guangzhou	22.6.2010	113.483	23.2167	7	28.2	76	0.8	307
Guangzhou	23.6.2010	113.483	23.2167	7	28.8	79	1.7	300
Guangzhou	24.6.2010	113.483	23.2167	7	27.8	86	1.4	200
Guangzhou	25.6.2010	113.483	23.2167	7	26.8	86	1.2	82
Guangzhou	26.6.2010	113.483	23.2167	7	25.2	91	0.6	18
Guangzhou	27.6.2010	113.483	23.2167	7	25.5	90	0.9	53
Guangzhou	28.6.2010	113.483	23.2167	7	25.5	89	1.4	20
Guangzhou	29.6.2010	113.483	23.2167	7	27.8	78	1.5	300
Guangzhou	30.6.2010	113.483	23.2167	7	29.3	74	1.4	420
Guangzhou	1.7.2010	113.483	23.2167	7	30.7	68	1.5	528
Guangzhou	2.7.2010	113.483	23.2167	7	31.1	64	1.6	456
Guangzhou	3.7.2010	113.483	23.2167	7	31.1	62	1.6	355
Guangzhou	4.7.2010	113.483	23.2167	7	32.1	64	1.8	462
Guangzhou	5.7.2010	113.483	23.2167	7	32.2	60	1.8	524
Guangzhou	6.7.2010	113.483	23.2167	7	31.4	66	1.8	361
Guangzhou	7.7.2010	113.483	23.2167	7	31.4	66	2	385
Guangzhou	8.7.2010	113.483	23.2167	7	31.8	63	1.7	428
Guangzhou	9.7.2010	113.483	23.2167	7	30.8	65	2	351
Guangzhou	10.7.2010	113.483	23.2167	7	31.2	62	1.9	434
Guangzhou	11.7.2010	113.483	23.2167	7	31.3	64	1.7	406
Guangzhou	12.7.2010	113.483	23.2167	7	31.1	63	2.2	470
Guangzhou	13.7.2010	113.483	23.2167	7	31.3	62	1.5	472
Guangzhou	14.7.2010	113.483	23.2167	7	31.1	64	1.5	394
Guangzhou	15.7.2010	113.483	23.2167	7	28.6	76	1.5	242
Guangzhou	16.7.2010	113.483	23.2167	7	28.1	76	1.7	352
Guangzhou	17.7.2010	113.483	23.2167	7	26.4	85	1.4	293
Guangzhou	18.7.2010	113.483	23.2167	7	28.8	71	1.4	476
Guangzhou	19.7.2010	113.483	23.2167	7	30.4	65	1.3	403
Guangzhou	20.7.2010	113.483	23.2167	7	30.9	63	1.3	429
Guangzhou	21.7.2010	113.483	23.2167	7	27.5	79	1.8	182
Guangzhou	22.7.2010	113.483	23.2167	7	26.5	81	2.5	146
Guangzhou	23.7.2010	113.483	23.2167	7	27	82	1.7	222
Guangzhou	24.7.2010	113.483	23.2167	7	29	72	1	350
Guangzhou	25.7.2010	113.483	23.2167	7	28.8	75	0.5	366
Guangzhou	26.7.2010	113.483	23.2167	7	28	83	0.9	254
Guangzhou	27.7.2010	113.483	23.2167	7	27.1	86	0.4	105
Guangzhou	28.7.2010	113.483	23.2167	7	26.4	87	0.9	106
Guangzhou	29.7.2010	113.483	23.2167	7	27.6	80	1.1	246
Guangzhou	30.7.2010	113.483	23.2167	7	28.1	79	1.4	301
Guangzhou	31.7.2010	113.483	23.2167	7	30.3	72	1.8	502
Guangzhou	1.8.2010	113.483	23.2167	7	30.4	68	1.8	515
Guangzhou	2.8.2010	113.483	23.2167	7	30.4	67	1.5	428
Guangzhou	3.8.2010	113.483	23.2167	7	30.4	63	1	458
Guangzhou	4.8.2010	113.483	23.2167	7	31	61	1	502
Guangzhou	5.8.2010	113.483	23.2167	7	30.7	62	1.4	359
Guangzhou	6.8.2010	113.483	23.2167	7	28.5	67	1.2	325
Guangzhou	7.8.2010	113.483	23.2167	7	29.7	68	0.8	342
Guangzhou	8.8.2010	113.483	23.2167	7	28.9	73	1.4	340
Guangzhou	9.8.2010	113.483	23.2167	7	30.9	65	1.3	488
Guangzhou	10.8.2010	113.483	23.2167	7	31	67	1.5	488
Guangzhou	11.8.2010	113.483	23.2167	7	30.1	70	0.7	280
Guangzhou	12.8.2010	113.483	23.2167	7	28.9	77	1.5	352
Guangzhou	13.8.2010	113.483	23.2167	7	30.5	69	1.5	419
Guangzhou	14.8.2010	113.483	23.2167	7	31.3	66	1.8	389
Guangzhou	15.8.2010	113.483	23.2167	7	28.6	77	1.4	167
Guangzhou	16.8.2010	113.483	23.2167	7	28.6	75	1.4	288
Guangzhou	17.8.2010	113.483	23.2167	7	27.9	77	1.7	254
Guangzhou	18.8.2010	113.483	23.2167	7	28.9	71	1.6	305
Guangzhou	19.8.2010	113.483	23.2167	7	27.2	79	1.2	269
Guangzhou	20.8.2010	113.483	23.2167	7	28	76	0.5	320
Guangzhou	21.8.2010	113.483	23.2167	7	28.5	75	0.6	451
Guangzhou	22.8.2010	113.483	23.2167	7	29.8	71	1.2	449
Guangzhou	23.8.2010	113.483	23.2167	7	28.2	77	1.2	373
Guangzhou	24.8.2010	113.483	23.2167	7	27	79	1.1	176
Guangzhou	25.8.2010	113.483	23.2167	7	27.8	76	1.4	400
Guangzhou	26.8.2010	113.483	23.2167	7	28.2	76	1.1	291
Guangzhou	27.8.2010	113.483	23.2167	7	27.9	76	0.7	303
Guangzhou	28.8.2010	113.483	23.2167	7	28.5	70	1.6	447
Guangzhou	29.8.2010	113.483	23.2167	7	29.3	62	1.6	489
Guangzhou	30.8.2010	113.483	23.2167	7	30.3	55	1.8	519
Guangzhou	31.8.2010	113.483	23.2167	7	31	52	1.4	515
Guangzhou	1.6.2011	113.483	23.2167	7	27.6	73	2	494
Guangzhou	2.6.2011	113.483	23.2167	7	29	72	2.2	365
Guangzhou	3.6.2011	113.483	23.2167	7	28.9	69	4.1	470
Guangzhou	4.6.2011	113.483	23.2167	7	27.9	82	4.3	237
Guangzhou	5.6.2011	113.483	23.2167	7	29.4	77	3.8	369
Guangzhou	6.6.2011	113.483	23.2167	7	29.1	78	3	396
Guangzhou	7.6.2011	113.483	23.2167	7	28.9	79	2.5	330
Guangzhou	8.6.2011	113.483	23.2167	7	28.6	84	1.8	329
Guangzhou	9.6.2011	113.483	23.2167	7	30.3	73	3.7	475
Guangzhou	10.6.2011	113.483	23.2167	7	30.5	68	2.7	430
Guangzhou	11.6.2011	113.483	23.2167	7	27.8	87	1.5	276
Guangzhou	12.6.2011	113.483	23.2167	7	27	89	2.2	157
Guangzhou	13.6.2011	113.483	23.2167	7	28.2	83	2.2	322
Guangzhou	14.6.2011	113.483	23.2167	7	27.8	87	2.7	310
Guangzhou	15.6.2011	113.483	23.2167	7	29.3	79	3.3	423
Guangzhou	16.6.2011	113.483	23.2167	7	26.5	87	2.4	203
Guangzhou	17.6.2011	113.483	23.2167	7	26.6	90	2.1	161
Guangzhou	18.6.2011	113.483	23.2167	7	29	78	2.8	463
Guangzhou	19.6.2011	113.483	23.2167	7	27.5	85	1.7	283
Guangzhou	20.6.2011	113.483	23.2167	7	28.8	82	1.6	440
Guangzhou	21.6.2011	113.483	23.2167	7	28.1	84	1.3	428
Guangzhou	22.6.2011	113.483	23.2167	7	27.2	82	3.1	289
Guangzhou	23.6.2011	113.483	23.2167	7	27.2	84	3.2	217
Guangzhou	24.6.2011	113.483	23.2167	7	28	83	1.8	326
Guangzhou	25.6.2011	113.483	23.2167	7	28.4	83	1.7	379
Guangzhou	26.6.2011	113.483	23.2167	7	26.7	90	2	230
Guangzhou	27.6.2011	113.483	23.2167	7	27.9	84	1.4	411
Guangzhou	28.6.2011	113.483	23.2167	7	25.8	95	2.2	231
Guangzhou	29.6.2011	113.483	23.2167	7	25.2	94	2	14
Guangzhou	30.6.2011	113.483	23.2167	7	25.8	93	2.2	189
Guangzhou	1.7.2011	113.483	23.2167	7	28.1	85	3.3	342
Guangzhou	2.7.2011	113.483	23.2167	7	28.6	82	2.6	508
Guangzhou	3.7.2011	113.483	23.2167	7	28.9	80	1.8	440
Guangzhou	4.7.2011	113.483	23.2167	7	29.9	75	0.9	495
Guangzhou	5.7.2011	113.483	23.2167	7	30.1	72	2.2	594
Guangzhou	6.7.2011	113.483	23.2167	7	30.1	71	2.9	498
Guangzhou	7.7.2011	113.483	23.2167	7	30.2	73	2.7	477
Guangzhou	8.7.2011	113.483	23.2167	7	30.8	74	1.9	470
Guangzhou	9.7.2011	113.483	23.2167	7	27.1	88	1.4	163
Guangzhou	10.7.2011	113.483	23.2167	7	28.4	84	1.5	464
Guangzhou	11.7.2011	113.483	23.2167	7	27.9	85	2.3	338
Guangzhou	12.7.2011	113.483	23.2167	7	26.5	94	1.4	163
Guangzhou	13.7.2011	113.483	23.2167	7	28.9	82	1.7	394
Guangzhou	14.7.2011	113.483	23.2167	7	28.1	83	2.3	364
Guangzhou	15.7.2011	113.483	23.2167	7	27.6	87	1.5	284
Guangzhou	16.7.2011	113.483	23.2167	7	25.8	95	1.2	89
Guangzhou	17.7.2011	113.483	23.2167	7	27.7	84	1.4	347
Guangzhou	18.7.2011	113.483	23.2167	7	27.2	87	1	299
Guangzhou	19.7.2011	113.483	23.2167	7	24.8	94	1	147
Guangzhou	20.7.2011	113.483	23.2167	7	26.7	91	1.2	221
Guangzhou	21.7.2011	113.483	23.2167	7	28.7	78	2.3	414
Guangzhou	22.7.2011	113.483	23.2167	7	28.3	82	2.5	320
Guangzhou	23.7.2011	113.483	23.2167	7	29.8	76	1.8	544
Guangzhou	24.7.2011	113.483	23.2167	7	29.6	79	0.9	526
Guangzhou	25.7.2011	113.483	23.2167	7	30.3	80	1.2	472
Guangzhou	26.7.2011	113.483	23.2167	7	30.8	70	2.4	504
Guangzhou	27.7.2011	113.483	23.2167	7	29.5	75	1.3	344
Guangzhou	28.7.2011	113.483	23.2167	7	28.9	79	2.1	574
Guangzhou	29.7.2011	113.483	23.2167	7	27.7	83	2.7	411
Guangzhou	30.7.2011	113.483	23.2167	7	26.6	88	1.5	304
Guangzhou	31.7.2011	113.483	23.2167	7	27.3	86	1.7	406
Guangzhou	1.8.2011	113.483	23.2167	7	27.9	86	2.4	363
Guangzhou	2.8.2011	113.483	23.2167	7	29.3	78	1.7	567
Guangzhou	3.8.2011	113.483	23.2167	7	30	72	1.7	571
Guangzhou	4.8.2011	113.483	23.2167	7	29.4	78	1.5	506
Guangzhou	5.8.2011	113.483	23.2167	7	29.9	76	1	457
Guangzhou	6.8.2011	113.483	23.2167	7	30.1	76	1.4	452
[truncated: 7,569 more rows]
